# Supplementary material for: Genome‐Wide Population Structure of Lake Whitefish (Coregonus clupeaformis) in a Subarctic Great Lake
Source: Evol Appl. 2026 May 28;19(6):e70268. doi: 10.1111/eva.70268 (PMC13240244; doi:10.1111/eva.70268)
Supplement: Supplementary file 2 — Table S1.1: Best number of K clusters according to Puechmaille estimators using different thresholds. Table S1.2: Clumppling alignement statistics per K. Table S1.3: Proportion of admixed Individuals at each sampling site at K = 8. Table S2: Candidate regions composed of multiple windows of 1000 SNPs containing at least 10 FastPCA outliers on the first 3PC axes. Table S3.1: Genes overlapping with regions of elevated genetic differentiation on PC1. Table S3.2: Genes overlapping with regions of elevated genetic differentiation on PC2. Table S3.3: Genes overlapping with regions of elevated genetic differentiation on PC3. Table S3.4: Genes overlapping with regions of elevated genetic differentiation overlapping with putative chromosomal inversions. Table S4.1: Enriched gene ontology terms for genes overlapping with regions of elevated genetic differentiation on PC1. Table S4.2: Enriched gene ontology terms for genes overlapping with regions of elevated genetic differentiation on PC2. Table S4.3: Enriched gene ontology terms for genes overlapping with regions of elevated genetic differentiation on PC3. Table S5: Candidate outlier regions on 5 MDS axes according to a local PCA analysis. [file EVA-19-e70268-s002.xlsx]

## Sheet: Table 1.1
Supplementary Table 1.1 : Best Number of K clusters according to Puechmaille Estimators Using Different Thresholds
Threshold	Best K - Puechmaille Estimators
	MedMedK	MedMeaK	MaxMedK	MaxMeaK
0.5	6	7	8	8
0.6	6	7	7	7
0.7	5	5	6	6
0.8	5	4	6	5

## Sheet: Table 1.2
Supplementary Table 1.2 : Clumppling alignement statistics per K .
K	Average cost	Average Performance	Mode	Representative	Size	Cost	Performance
2	4.321e-07	0.9996	K2M1	34_K2R34	50	4.321e-07	0.9996
3	1.878e-05	0.9985	K3M1	85_K3R35	47	9.011e-07	0.9994
			K3M2	56_K3R6	3	2.988e-04	0.9831
4	4.913e-05	0.9958	K4M1	133_K4R33	19	5.285e-07	0.9994
			K4M2	139_K4R39	16	1.332e-05	0.9974
			K4M3	138_K4R38	15	1.489e-04	0.9895
5	3.266e-02	0.8880	K5M1	156_K5R6	29	3.999e-04	0.9809
			K5M2	188_K5R38	21	7.721e-02	0.7596
6	4.759e-02	0.8196	K6M1	222_K6R22	27	3.579e-02	0.8297
			K6M2	227_K6R27	23	6.143e-02	0.8078
7	6.472e-02	0.7764	K7M1	251_K7R1	27	8.463e-02	0.7312
			K7M2	268_K7R18	23	4.135e-02	0.8295
8	6.148e-02	0.7761	K8M1	305_K8R5	29	2.984e-02	0.8428
			K8M2	332_K8R32	13	1.128e-02	0.6709
			K8M3	322_K8R22	8	9.277e-02	0.7054
9	9.066e-02	0.7056	K9M1	391_K9R41	17	8.106e-02	0.7232
			K9M2	389_K9R39	17	1.032e-01	0.6848
			K9M3	370_K9R20	16	8.756e-02	0.7091
10	1.009e-01	0.6875	K10M1	417_K10R17	19	1.045e-01	0.6829
			K10M2	434_K10R34	19	1.113e-01	0.6690
			K10M3	409_K10R9	12	7.877e-02	0.7239
11	1.409e-01	0.6277	K11M1	489_K11R39	30	1.407e-01	0.6286
			K11M2	479_K11R29	20	1.411e-01	0.6265
12	1.7e-01	0.5895	K12M1	546_K12R46	22	1.734e-01	0.5859
			K12M2	506_K12R6	20	1.688e-01	0.5906
			K12M3	515_K12R15	8	1.634e-01	0.5964
13	1.808e-01	0.5760	K13M1	594_K13R44	20	1.709e-01	0.5876
			K13M2	569_K13R19	15	1.764e-01	0.5807
			K13M3	568_K13R18	15	1.983e-01	0.5557
14	2.246e-01	0.5269	K14M1	626_K14R26	33	2.249e-01	0.5267
			K14M2	601_K14R1	17	2.241e-01	0.5274
15	2.356e-01	0.5155	K15M1	687_K15R37	25	2.419e-01	0.5090
			K15M2	700_K15R50	15	2.362e-01	0.5148
			K15M3	698_K15R48	10	2.190e-01	0.5327

## Sheet: Table 1.3
Supplementary Table 1.3 : Proportion of admixed individuals at each sampling site at K=8
Site	Total	Non-Admixed (Q >= 0.8)	Admixed (Q <= 0.8)
FOS	26	20 (76.9%)	6 (23.1%)
PDR	41	30 (73.2%)	11 (26.8%)
BUR	35	32 (91.4%)	3 (8.57%)
FOR	38	23 (60.5%)	38 (39.5%)
NOA	38	31 (81.6%)	7 (18.4%)
TAR	26	13 (50%)	13 (50%)
YEK	38	19 (50%)	19 (50%)
TAN	22	7 (31.8%)	15 (68.2%)
LUK	23	11 (47.8%)	12 (52.2%)
MCB	18	9 (50%)	9 (50%)

## Sheet: Table 2
Supplementary Table 2: Candidate regions composed of multiple windows of 1000 SNPs containing at least 10 FastPCA outliers on the first 3PC axes
Chromosome	Start	Stop	Number of Outliers	PC	Size (Kbp)
Chr01	67,692,268	72,328,968	614	PC3	4,636.70
Chr02	25,316,298	28,465,282	21	PC2	3,148.98
Chr02	20,347,078	22,288,796	131	PC3	1,941.72
Chr04	13,294,253	15,774,230	29	PC3	2,479.98
Chr06	6,268,605	7,416,977	55	PC3	1,148.37
Chr07	20,758,313	23,218,447	24	PC1	2,460.13
Chr07	8,367,400	20,757,326	408	PC3	12,389.93
Chr07	41,313,620	43,869,527	279	PC3	2,555.91
Chr07	71,268,230	73,566,713	113	PC3	2,298.48
Chr08	2,407,246	4,779,060	41	PC2	2,371.81
Chr08	3.931	1,035,316	20	PC3	1,031.39
Chr08	72,701,476	75,578,389	175	PC3	2,876.91
Chr10	26,941,276	28,129,005	19	PC3	1,187.73
Chr13	27,617,455	30,210,582	33	PC2	2,593.13
Chr13	7.337	13,407,836	759	PC3	13,400.50
Chr13	48,089,784	58,655,345	241	PC3	10,565.56
Chr15	75,502,956	82,397,998	103	PC1	6,895.042
Chr15	28,179,866	31,474,415	112	PC3	3,294.55
Chr17	69,493,025	70,730,996	12	PC3	1,237.97
Chr18	8,247,272	33,956,196	349	PC3	25,708.92
Chr19	54,250,184	57,895,443	77	PC1	3,645.26
Chr19	16.042	9,891,716	959	PC3	9,875.67
Chr24	42,492,356	44,431,007	28	PC2	1,938.65
Chr24	52,218,396	54,220,119	146	PC3	2,001.72
Chr26	35,495,348	37,429,686	192	PC1	1,934.34
Chr26	8,989,475	12,326,912	112	PC3	3,337.44
Chr30	37,962,910	39,390,326	224	PC3	1,427.42
Chr34	29,941,607	31,125,895	115	PC3	1,184.29
Chr35	47,980,440	49,613,994	194	PC1	1,633.55
Chr35	26,888,813	52,708,125	656	PC3	25,819.31

## Sheet: Table 3.1
Supplementary Table 3.1 : Genes overlapping with regions of elevated genetic differentiation on PC1
Region	Chromosome		Start	Stop	Gene_Start	Gene_Stop	Gene_Name
Chr07:20758313-23218447	Chr07	NC_055073.1	20758320	23218445	20741559	20792832	LOC121569132
Chr07:20758313-23218447	Chr07	NC_055073.1	20758320	23218445	20830898	20906112	LOC121569133
Chr07:20758313-23218447	Chr07	NC_055073.1	20758320	23218445	20913654	20988345	LOC121569134
Chr07:20758313-23218447	Chr07	NC_055073.1	20758320	23218445	21002075	21112557	LOC121569135
Chr07:20758313-23218447	Chr07	NC_055073.1	20758320	23218445	21175922	21213053	gfod1
Chr07:20758313-23218447	Chr07	NC_055073.1	20758320	23218445	21243669	21316411	LOC121569137
Chr07:20758313-23218447	Chr07	NC_055073.1	20758320	23218445	21328096	21336604	aoc1
Chr07:20758313-23218447	Chr07	NC_055073.1	20758320	23218445	21358531	21419504	sspo
Chr07:20758313-23218447	Chr07	NC_055073.1	20758320	23218445	21388915	21390816	LOC121569140
Chr07:20758313-23218447	Chr07	NC_055073.1	20758320	23218445	21445975	21713222	kcnh2b
Chr07:20758313-23218447	Chr07	NC_055073.1	20758320	23218445	21726905	21850161	LOC121569141
Chr07:20758313-23218447	Chr07	NC_055073.1	20758320	23218445	21905713	21936569	LOC121569146
Chr07:20758313-23218447	Chr07	NC_055073.1	20758320	23218445	21956261	21982856	LOC121569144
Chr07:20758313-23218447	Chr07	NC_055073.1	20758320	23218445	22017835	22028062	LOC121568669
Chr07:20758313-23218447	Chr07	NC_055073.1	20758320	23218445	22051203	22073770	LOC121569145
Chr07:20758313-23218447	Chr07	NC_055073.1	20758320	23218445	22098995	22119145	LOC121569143
Chr07:20758313-23218447	Chr07	NC_055073.1	20758320	23218445	22110694	22122797	LOC121569147
Chr07:20758313-23218447	Chr07	NC_055073.1	20758320	23218445	22126133	22145050	LOC121569148
Chr07:20758313-23218447	Chr07	NC_055073.1	20758320	23218445	22168359	22176634	slc22a17
Chr07:20758313-23218447	Chr07	NC_055073.1	20758320	23218445	22183673	22185329	cebp1
Chr07:20758313-23218447	Chr07	NC_055073.1	20758320	23218445	22186991	22196654	ngdn
Chr07:20758313-23218447	Chr07	NC_055073.1	20758320	23218445	22201313	22225548	pabpn1
Chr07:20758313-23218447	Chr07	NC_055073.1	20758320	23218445	22229432	22243441	LOC121569153
Chr07:20758313-23218447	Chr07	NC_055073.1	20758320	23218445	22244258	22246484	thtpa
Chr07:20758313-23218447	Chr07	NC_055073.1	20758320	23218445	22248230	22269560	dcaf11
Chr07:20758313-23218447	Chr07	NC_055073.1	20758320	23218445	22274678	22275271	LOC121570440
Chr07:20758313-23218447	Chr07	NC_055073.1	20758320	23218445	22275667	22279137	LOC121570441
Chr07:20758313-23218447	Chr07	NC_055073.1	20758320	23218445	22304109	22322975	LOC121569155
Chr07:20758313-23218447	Chr07	NC_055073.1	20758320	23218445	22419157	22420463	LOC121568670
Chr07:20758313-23218447	Chr07	NC_055073.1	20758320	23218445	22422204	22427895	LOC121569156
Chr07:20758313-23218447	Chr07	NC_055073.1	20758320	23218445	22428450	22431827	nanog
Chr07:20758313-23218447	Chr07	NC_055073.1	20758320	23218445	22434330	22457314	LOC121569159
Chr07:20758313-23218447	Chr07	NC_055073.1	20758320	23218445	22473727	22483879	rec8b
Chr07:20758313-23218447	Chr07	NC_055073.1	20758320	23218445	22484004	22492687	pdcd6
Chr07:20758313-23218447	Chr07	NC_055073.1	20758320	23218445	22493080	22513499	zgc:101569
Chr07:20758313-23218447	Chr07	NC_055073.1	20758320	23218445	22517727	22557904	LOC121569162
Chr07:20758313-23218447	Chr07	NC_055073.1	20758320	23218445	22558760	22574142	LOC121569163
Chr07:20758313-23218447	Chr07	NC_055073.1	20758320	23218445	22590715	22593792	LOC121570443
Chr07:20758313-23218447	Chr07	NC_055073.1	20758320	23218445	22610328	22619200	LOC121569165
Chr07:20758313-23218447	Chr07	NC_055073.1	20758320	23218445	22673725	22689142	LOC121569166
Chr07:20758313-23218447	Chr07	NC_055073.1	20758320	23218445	22848718	22966664	LOC121568671
Chr07:20758313-23218447	Chr07	NC_055073.1	20758320	23218445	23101766	23114272	LOC121569167
Chr07:20758313-23218447	Chr07	NC_055073.1	20758320	23218445	23118423	23120366	tmem14ca
Chr07:20758313-23218447	Chr07	NC_055073.1	20758320	23218445	23121004	23133112	LOC121569168
Chr07:20758313-23218447	Chr07	NC_055073.1	20758320	23218445	23134327	23139692	LOC121570445
Chr07:20758313-23218447	Chr07	NC_055073.1	20758320	23218445	23188842	23193944	LOC121570446
Chr07:20758313-23218447	Chr07	NC_055073.1	20758320	23218445	23197348	23199976	LOC121568672
Chr07:20758313-23218447	Chr07	NC_055073.1	20758320	23218445	23202120	23213702	LOC121568673
Chr07:20758313-23218447	Chr07	NC_055073.1	20758320	23218445	23218385	23239552	LOC121568674
Chr15:75502956-82397998	Chr15	NC_055081.1	75502961	79999957	75582302	75609696	LOC121583418
Chr15:75502956-82397998	Chr15	NC_055081.1	75502961	79999957	75647351	75671126	LOC121582914
Chr15:75502956-82397998	Chr15	NC_055081.1	75502961	79999957	75784133	75790827	LOC121582916
Chr15:75502956-82397998	Chr15	NC_055081.1	75502961	79999957	75791071	75821474	LOC121582915
Chr15:75502956-82397998	Chr15	NC_055081.1	75502961	79999957	75822884	75831749	LOC121583419
Chr15:75502956-82397998	Chr15	NC_055081.1	75502961	79999957	75831816	75839484	LOC121583565
Chr15:75502956-82397998	Chr15	NC_055081.1	75502961	79999957	75844717	75851174	LOC121582918
Chr15:75502956-82397998	Chr15	NC_055081.1	75502961	79999957	75851186	75866198	LOC121582919
Chr15:75502956-82397998	Chr15	NC_055081.1	75502961	79999957	75869598	75871141	LOC121583420
Chr15:75502956-82397998	Chr15	NC_055081.1	75502961	79999957	75941658	75943428	LOC121583566
Chr15:75502956-82397998	Chr15	NC_055081.1	75502961	79999957	75977416	76011645	LOC121582920
Chr15:75502956-82397998	Chr15	NC_055081.1	75502961	79999957	76014787	76016673	LOC121583568
Chr15:75502956-82397998	Chr15	NC_055081.1	75502961	79999957	76031232	76033369	LOC121582922
Chr15:75502956-82397998	Chr15	NC_055081.1	75502961	79999957	76051554	76053807	LOC121582921
Chr15:75502956-82397998	Chr15	NC_055081.1	75502961	79999957	76065353	76067874	LOC121583569
Chr15:75502956-82397998	Chr15	NC_055081.1	75502961	79999957	76072636	76115605	LOC121582924
Chr15:75502956-82397998	Chr15	NC_055081.1	75502961	79999957	76144348	76283603	LOC121582925
Chr15:75502956-82397998	Chr15	NC_055081.1	75502961	79999957	76507979	76515990	LOC121582926
Chr15:75502956-82397998	Chr15	NC_055081.1	75502961	79999957	76517585	76547154	LOC121583570
Chr15:75502956-82397998	Chr15	NC_055081.1	75502961	79999957	76575333	76576145	LOC121583421
Chr15:75502956-82397998	Chr15	NC_055081.1	75502961	79999957	76576803	76581789	LOC121583571
Chr15:75502956-82397998	Chr15	NC_055081.1	75502961	79999957	76600331	76643933	LOC121582927
Chr15:75502956-82397998	Chr15	NC_055081.1	75502961	79999957	76661285	76673229	LOC121582930
Chr15:75502956-82397998	Chr15	NC_055081.1	75502961	79999957	76673250	76675800	mettl21a
Chr15:75502956-82397998	Chr15	NC_055081.1	75502961	79999957	76675926	76682524	LOC121582929
Chr15:75502956-82397998	Chr15	NC_055081.1	75502961	79999957	76683579	76687192	LOC121582928
Chr15:75502956-82397998	Chr15	NC_055081.1	75502961	79999957	76697541	76728385	LOC121582932
Chr15:75502956-82397998	Chr15	NC_055081.1	75502961	79999957	76728467	76738718	LOC121582934
Chr15:75502956-82397998	Chr15	NC_055081.1	75502961	79999957	76751044	76792045	LOC121582933
Chr15:75502956-82397998	Chr15	NC_055081.1	75502961	79999957	76859338	76865949	LOC121582935
Chr15:75502956-82397998	Chr15	NC_055081.1	75502961	79999957	76870000	76873850	LOC121582937
Chr15:75502956-82397998	Chr15	NC_055081.1	75502961	79999957	76877745	76880629	LOC121583423
Chr15:75502956-82397998	Chr15	NC_055081.1	75502961	79999957	76885200	76885940	LOC121583572
Chr15:75502956-82397998	Chr15	NC_055081.1	75502961	79999957	76887003	76888022	LOC121583424
Chr15:75502956-82397998	Chr15	NC_055081.1	75502961	79999957	76889077	76890273	LOC121583425
Chr15:75502956-82397998	Chr15	NC_055081.1	75502961	79999957	76898307	76899272	LOC121582939
Chr15:75502956-82397998	Chr15	NC_055081.1	75502961	79999957	76902780	76904751	LOC121582938
Chr15:75502956-82397998	Chr15	NC_055081.1	75502961	79999957	76916619	76918230	LOC121583426
Chr15:75502956-82397998	Chr15	NC_055081.1	75502961	79999957	76919826	76920892	LOC121583427
Chr15:75502956-82397998	Chr15	NC_055081.1	75502961	79999957	76924093	76925623	LOC121583573
Chr15:75502956-82397998	Chr15	NC_055081.1	75502961	79999957	76926096	76929865	LOC121583574
Chr15:75502956-82397998	Chr15	NC_055081.1	75502961	79999957	76940516	76941962	LOC121583428
Chr15:75502956-82397998	Chr15	NC_055081.1	75502961	79999957	76950068	76951089	LOC121583576
Chr15:75502956-82397998	Chr15	NC_055081.1	75502961	79999957	76951335	76979036	LOC121583430
Chr15:75502956-82397998	Chr15	NC_055081.1	75502961	79999957	76990246	77000839	LOC121582940
Chr15:75502956-82397998	Chr15	NC_055081.1	75502961	79999957	77005305	77037018	LOC121582941
Chr15:75502956-82397998	Chr15	NC_055081.1	75502961	79999957	77055860	77136825	LOC121582942
Chr15:75502956-82397998	Chr15	NC_055081.1	75502961	79999957	77150959	77154004	LOC121583577
Chr15:75502956-82397998	Chr15	NC_055081.1	75502961	79999957	77154680	77155128	LOC121583431
Chr15:75502956-82397998	Chr15	NC_055081.1	75502961	79999957	77193733	77202506	mthfs
Chr15:75502956-82397998	Chr15	NC_055081.1	75502961	79999957	77202625	77215642	zfand6
Chr15:75502956-82397998	Chr15	NC_055081.1	75502961	79999957	77216115	77237790	fah
Chr15:75502956-82397998	Chr15	NC_055081.1	75502961	79999957	77245214	77247651	LOC121583578
Chr15:75502956-82397998	Chr15	NC_055081.1	75502961	79999957	77248915	77290411	LOC121583432
Chr15:75502956-82397998	Chr15	NC_055081.1	75502961	79999957	77296688	77298404	LOC121583433
Chr15:75502956-82397998	Chr15	NC_055081.1	75502961	79999957	77299918	77304647	LOC121583579
Chr15:75502956-82397998	Chr15	NC_055081.1	75502961	79999957	77312725	77343187	LOC121583434
Chr15:75502956-82397998	Chr15	NC_055081.1	75502961	79999957	77354558	77451098	arnt2
Chr15:75502956-82397998	Chr15	NC_055081.1	75502961	79999957	77477920	77513851	abhd17c
Chr15:75502956-82397998	Chr15	NC_055081.1	75502961	79999957	77526621	77641124	LOC121582951
Chr15:75502956-82397998	Chr15	NC_055081.1	75502961	79999957	77543222	77561635	LOC121583580
Chr15:75502956-82397998	Chr15	NC_055081.1	75502961	79999957	77644571	77652585	mesd
Chr15:75502956-82397998	Chr15	NC_055081.1	75502961	79999957	77658411	77662160	tlnrd1
Chr15:75502956-82397998	Chr15	NC_055081.1	75502961	79999957	77716652	77762766	LOC121583581
Chr15:75502956-82397998	Chr15	NC_055081.1	75502961	79999957	77763202	77773434	stard5
Chr15:75502956-82397998	Chr15	NC_055081.1	75502961	79999957	77773936	77812025	LOC121582956
Chr15:75502956-82397998	Chr15	NC_055081.1	75502961	79999957	77885653	77888269	LOC121582957
Chr15:75502956-82397998	Chr15	NC_055081.1	75502961	79999957	77902045	77904514	LOC121582959
Chr15:75502956-82397998	Chr15	NC_055081.1	75502961	79999957	77921996	77923726	LOC121582958
Chr15:75502956-82397998	Chr15	NC_055081.1	75502961	79999957	78064357	78068795	mex3b
Chr15:75502956-82397998	Chr15	NC_055081.1	75502961	79999957	78115769	78220465	efl1
Chr15:75502956-82397998	Chr15	NC_055081.1	75502961	79999957	78220608	78229453	saxo2
Chr15:75502956-82397998	Chr15	NC_055081.1	75502961	79999957	78231433	78407089	adamtsl3
Chr15:75502956-82397998	Chr15	NC_055081.1	75502961	79999957	78443979	78462233	LOC121582964
Chr15:75502956-82397998	Chr15	NC_055081.1	75502961	79999957	78462235	78471014	zgc:158785
Chr15:75502956-82397998	Chr15	NC_055081.1	75502961	79999957	78478336	78480266	gjd6
Chr15:75502956-82397998	Chr15	NC_055081.1	75502961	79999957	78482137	78542483	sh3gl3a
Chr15:75502956-82397998	Chr15	NC_055081.1	75502961	79999957	78582188	78587439	LOC121583436
Chr15:75502956-82397998	Chr15	NC_055081.1	75502961	79999957	78619982	78640967	LOC121583584
Chr15:75502956-82397998	Chr15	NC_055081.1	75502961	79999957	78660297	78667939	LOC121582967
Chr15:75502956-82397998	Chr15	NC_055081.1	75502961	79999957	78670495	78681152	LOC121582968
Chr15:75502956-82397998	Chr15	NC_055081.1	75502961	79999957	78686296	78692922	LOC121582969
Chr15:75502956-82397998	Chr15	NC_055081.1	75502961	79999957	78692955	78721937	LOC121582971
Chr15:75502956-82397998	Chr15	NC_055081.1	75502961	79999957	78725814	78843688	LOC121582972
Chr15:75502956-82397998	Chr15	NC_055081.1	75502961	79999957	78859363	78863583	LOC121583437
Chr15:75502956-82397998	Chr15	NC_055081.1	75502961	79999957	78886364	78910446	LOC121583585
Chr15:75502956-82397998	Chr15	NC_055081.1	75502961	79999957	78910447	78916126	LOC121582973
Chr15:75502956-82397998	Chr15	NC_055081.1	75502961	79999957	78923268	78948464	ankdd1a
Chr15:75502956-82397998	Chr15	NC_055081.1	75502961	79999957	78951124	78961567	spg21
Chr15:75502956-82397998	Chr15	NC_055081.1	75502961	79999957	78966299	78985120	clpxa
Chr15:75502956-82397998	Chr15	NC_055081.1	75502961	79999957	78987245	78996675	pdcd7
Chr15:75502956-82397998	Chr15	NC_055081.1	75502961	79999957	78999289	79013456	ubap1lb
Chr15:75502956-82397998	Chr15	NC_055081.1	75502961	79999957	79014278	79017385	kbtbd13a
Chr15:75502956-82397998	Chr15	NC_055081.1	75502961	79999957	79019179	79028792	rasl12
Chr15:75502956-82397998	Chr15	NC_055081.1	75502961	79999957	79030158	79033910	si:cabz01068815.1
Chr15:75502956-82397998	Chr15	NC_055081.1	75502961	79999957	79045190	79049862	mtfmt
Chr15:75502956-82397998	Chr15	NC_055081.1	75502961	79999957	79049273	79058221	si:ch73-314g15.3
Chr15:75502956-82397998	Chr15	NC_055081.1	75502961	79999957	79059202	79068610	prc1b
Chr15:75502956-82397998	Chr15	NC_055081.1	75502961	79999957	79068744	79081549	vps33b
Chr15:75502956-82397998	Chr15	NC_055081.1	75502961	79999957	79091785	79095369	hddc3
Chr15:75502956-82397998	Chr15	NC_055081.1	75502961	79999957	79108857	79111564	LOC121583586
Chr15:75502956-82397998	Chr15	NC_055081.1	75502961	79999957	79167759	79171067	LOC121582989
Chr15:75502956-82397998	Chr15	NC_055081.1	75502961	79999957	79176859	79181280	mfap1
Chr15:75502956-82397998	Chr15	NC_055081.1	75502961	79999957	79181270	79182672	hypk
Chr15:75502956-82397998	Chr15	NC_055081.1	75502961	79999957	79189686	79221331	serinc4
Chr15:75502956-82397998	Chr15	NC_055081.1	75502961	79999957	79226961	79276600	adamtsl5
Chr15:75502956-82397998	Chr15	NC_055081.1	75502961	79999957	79305840	79385120	crtc3
Chr15:75502956-82397998	Chr15	NC_055081.1	75502961	79999957	79387230	79460689	iqgap1
Chr15:75502956-82397998	Chr15	NC_055081.1	75502961	79999957	79462400	79465872	cartl
Chr15:75502956-82397998	Chr15	NC_055081.1	75502961	79999957	79469937	79473871	LOC121583440
Chr15:75502956-82397998	Chr15	NC_055081.1	75502961	79999957	79505347	79506527	LOC121583441
Chr15:75502956-82397998	Chr15	NC_055081.1	75502961	79999957	79516924	79522216	LOC121582999
Chr15:75502956-82397998	Chr15	NC_055081.1	75502961	79999957	79522356	79545731	tubgcp4
Chr15:75502956-82397998	Chr15	NC_055081.1	75502961	79999957	79540948	79542110	LOC121583002
Chr15:75502956-82397998	Chr15	NC_055081.1	75502961	79999957	79542567	79543723	LOC121583001
Chr15:75502956-82397998	Chr15	NC_055081.1	75502961	79999957	79545743	79580990	tp53bp1
Chr15:75502956-82397998	Chr15	NC_055081.1	75502961	79999957	79574423	79577771	LOC121582998
Chr15:75502956-82397998	Chr15	NC_055081.1	75502961	79999957	79587692	79641893	map1aa
Chr15:75502956-82397998	Chr15	NC_055081.1	75502961	79999957	79653335	79698093	ppip5k1a
Chr15:75502956-82397998	Chr15	NC_055081.1	75502961	79999957	79728010	79729981	LOC121583588
Chr15:75502956-82397998	Chr15	NC_055081.1	75502961	79999957	79737599	79739197	LOC121583442
Chr15:75502956-82397998	Chr15	NC_055081.1	75502961	79999957	79759131	79791039	LOC121583004
Chr15:75502956-82397998	Chr15	NC_055081.1	75502961	79999957	79795990	79817004	LOC121583005
Chr15:75502956-82397998	Chr15	NC_055081.1	75502961	79999957	79820760	79839881	LOC121583006
Chr15:75502956-82397998	Chr15	NC_055081.1	75502961	79999957	79841877	79860784	LOC121583007
Chr15:75502956-82397998	Chr15	NC_055081.1	75502961	79999957	79884205	79886355	LOC121583008
Chr15:75502956-82397998	Chr15	NC_055081.1	75502961	79999957	79895781	79911688	LOC121583010
Chr15:75502956-82397998	Chr15	NC_055081.1	75502961	79999957	79911991	79922899	LOC121583589
Chr15:75502956-82397998	Chr15	NC_055081.1	75502961	79999957	79926642	79964501	LOC121583590
Chr15:75502956-82397998	Chr15	NC_055081.1	75502961	79999957	79965557	79967267	LOC121583443
Chr15:75502956-82397998	Chr15	NC_055081.1	75502961	79999957	79978431	80025478	LOC121583011
Chr15:75502956-82397998	Chr15	NC_055081.1	80000009	82397996	79978431	80025478	LOC121583011
Chr15:75502956-82397998	Chr15	NC_055081.1	80000009	82397996	80035181	80041552	LOC121583012
Chr15:75502956-82397998	Chr15	NC_055081.1	80000009	82397996	80045316	80050469	LOC121583015
Chr15:75502956-82397998	Chr15	NC_055081.1	80000009	82397996	80050641	80069263	LOC121583013
Chr15:75502956-82397998	Chr15	NC_055081.1	80000009	82397996	80069631	80085209	LOC121583014
Chr15:75502956-82397998	Chr15	NC_055081.1	80000009	82397996	80087872	80091355	LOC121583016
Chr15:75502956-82397998	Chr15	NC_055081.1	80000009	82397996	80092472	80099076	LOC121583445
Chr15:75502956-82397998	Chr15	NC_055081.1	80000009	82397996	80121678	80158315	LOC121583018
Chr15:75502956-82397998	Chr15	NC_055081.1	80000009	82397996	80159213	80181386	LOC121583591
Chr15:75502956-82397998	Chr15	NC_055081.1	80000009	82397996	80181389	80187669	LOC121583592
Chr15:75502956-82397998	Chr15	NC_055081.1	80000009	82397996	80187866	80191889	LOC121583017
Chr15:75502956-82397998	Chr15	NC_055081.1	80000009	82397996	80226645	80246809	LOC121583446
Chr15:75502956-82397998	Chr15	NC_055081.1	80000009	82397996	80289179	80299072	pepd
Chr15:75502956-82397998	Chr15	NC_055081.1	80000009	82397996	80302608	80342535	LOC121583020
Chr15:75502956-82397998	Chr15	NC_055081.1	80000009	82397996	80356300	80405627	LOC121583594
Chr15:75502956-82397998	Chr15	NC_055081.1	80000009	82397996	80406543	80428982	LOC121583021
Chr15:75502956-82397998	Chr15	NC_055081.1	80000009	82397996	80434742	80438501	LOC121583595
Chr15:75502956-82397998	Chr15	NC_055081.1	80000009	82397996	80438684	80457529	LOC121583022
Chr15:75502956-82397998	Chr15	NC_055081.1	80000009	82397996	80457864	80473609	LOC121583023
Chr15:75502956-82397998	Chr15	NC_055081.1	80000009	82397996	80475880	80479559	LOC121583024
Chr15:75502956-82397998	Chr15	NC_055081.1	80000009	82397996	80480353	80489359	LOC121583447
Chr15:75502956-82397998	Chr15	NC_055081.1	80000009	82397996	80508353	80544085	LOC121583025
Chr15:75502956-82397998	Chr15	NC_055081.1	80000009	82397996	80545016	80573132	LOC121583596
Chr15:75502956-82397998	Chr15	NC_055081.1	80000009	82397996	80552947	80557954	LOC121583027
Chr15:75502956-82397998	Chr15	NC_055081.1	80000009	82397996	80573315	80577353	LOC121583026
Chr15:75502956-82397998	Chr15	NC_055081.1	80000009	82397996	80622054	80643429	LOC121583448
Chr15:75502956-82397998	Chr15	NC_055081.1	80000009	82397996	80673202	80701125	LOC121583028
Chr15:75502956-82397998	Chr15	NC_055081.1	80000009	82397996	80701522	80706118	LOC121583029
Chr15:75502956-82397998	Chr15	NC_055081.1	80000009	82397996	80739424	80745296	LOC121583597
Chr15:75502956-82397998	Chr15	NC_055081.1	80000009	82397996	80771707	80781665	LOC121583030
Chr15:75502956-82397998	Chr15	NC_055081.1	80000009	82397996	80782121	80804197	LOC121583449
Chr15:75502956-82397998	Chr15	NC_055081.1	80000009	82397996	80835989	80837291	LOC121583598
Chr15:75502956-82397998	Chr15	NC_055081.1	80000009	82397996	80847192	80849244	LOC121583599
Chr15:75502956-82397998	Chr15	NC_055081.1	80000009	82397996	80869025	80882638	LOC121583031
Chr15:75502956-82397998	Chr15	NC_055081.1	80000009	82397996	80927426	80938530	LOC121583450
Chr15:75502956-82397998	Chr15	NC_055081.1	80000009	82397996	80939040	80946457	LOC121583451
Chr15:75502956-82397998	Chr15	NC_055081.1	80000009	82397996	80960644	80975144	LOC121583600
Chr15:75502956-82397998	Chr15	NC_055081.1	80000009	82397996	81016476	81035565	LOC121583032
Chr15:75502956-82397998	Chr15	NC_055081.1	80000009	82397996	81044788	81115310	LOC121583033
Chr15:75502956-82397998	Chr15	NC_055081.1	80000009	82397996	81106537	81107316	LOC121583034
Chr15:75502956-82397998	Chr15	NC_055081.1	80000009	82397996	81162535	81213793	LOC121583035
Chr15:75502956-82397998	Chr15	NC_055081.1	80000009	82397996	81225297	81225891	LOC121583453
Chr15:75502956-82397998	Chr15	NC_055081.1	80000009	82397996	81248523	81275074	LOC121583036
Chr15:75502956-82397998	Chr15	NC_055081.1	80000009	82397996	81278919	81492902	LOC121583601
Chr15:75502956-82397998	Chr15	NC_055081.1	80000009	82397996	81501866	81520787	dapk2a
Chr15:75502956-82397998	Chr15	NC_055081.1	80000009	82397996	81563540	81582142	LOC121583602
Chr15:75502956-82397998	Chr15	NC_055081.1	80000009	82397996	81565338	81574279	LOC121583038
Chr15:75502956-82397998	Chr15	NC_055081.1	80000009	82397996	81845870	81848980	LOC121583041
Chr15:75502956-82397998	Chr15	NC_055081.1	80000009	82397996	81848879	81872189	LOC121583039
Chr15:75502956-82397998	Chr15	NC_055081.1	80000009	82397996	81914202	81981612	LOC121583043
Chr15:75502956-82397998	Chr15	NC_055081.1	80000009	82397996	81915354	81920727	LOC121583042
Chr15:75502956-82397998	Chr15	NC_055081.1	80000009	82397996	81991297	81996776	LOC121583044
Chr15:75502956-82397998	Chr15	NC_055081.1	80000009	82397996	82000170	82004457	LOC121583045
Chr15:75502956-82397998	Chr15	NC_055081.1	80000009	82397996	82009213	82020200	LOC121583046
Chr15:75502956-82397998	Chr15	NC_055081.1	80000009	82397996	82048198	82062041	ctsd
Chr15:75502956-82397998	Chr15	NC_055081.1	80000009	82397996	82064904	82085102	cdhr5a
Chr15:75502956-82397998	Chr15	NC_055081.1	80000009	82397996	82137145	82154882	drd4b
Chr15:75502956-82397998	Chr15	NC_055081.1	80000009	82397996	82166790	82173337	sirt3
Chr15:75502956-82397998	Chr15	NC_055081.1	80000009	82397996	82173580	82183267	psmd13
Chr15:75502956-82397998	Chr15	NC_055081.1	80000009	82397996	82191868	82207795	jph3a
Chr15:75502956-82397998	Chr15	NC_055081.1	80000009	82397996	82212482	82223281	LOC121583053
Chr15:75502956-82397998	Chr15	NC_055081.1	80000009	82397996	82225970	82232438	LOC121583054
Chr15:75502956-82397998	Chr15	NC_055081.1	80000009	82397996	82235216	82257958	csnk2a2a
Chr15:75502956-82397998	Chr15	NC_055081.1	80000009	82397996	82259815	82269504	LOC121583056
Chr15:75502956-82397998	Chr15	NC_055081.1	80000009	82397996	82272409	82273933	LOC121583454
Chr15:75502956-82397998	Chr15	NC_055081.1	80000009	82397996	82283697	82285105	LOC121583057
Chr15:75502956-82397998	Chr15	NC_055081.1	80000009	82397996	82288192	82290265	LOC121583603
Chr15:75502956-82397998	Chr15	NC_055081.1	80000009	82397996	82290775	82292927	LOC121583058
Chr15:75502956-82397998	Chr15	NC_055081.1	80000009	82397996	82295169	82299909	LOC121583605
Chr15:75502956-82397998	Chr15	NC_055081.1	80000009	82397996	82302910	82304324	LOC121583059
Chr15:75502956-82397998	Chr15	NC_055081.1	80000009	82397996	82304221	82314647	LOC121583606
Chr15:75502956-82397998	Chr15	NC_055081.1	80000009	82397996	82315523	82326296	LOC121583607
Chr15:75502956-82397998	Chr15	NC_055081.1	80000009	82397996	82343781	82344916	LOC121583455
Chr15:75502956-82397998	Chr15	NC_055081.1	80000009	82397996	82348322	82349674	LOC121583063
Chr15:75502956-82397998	Chr15	NC_055081.1	80000009	82397996	82357778	82363337	LOC121583061
Chr15:75502956-82397998	Chr15	NC_055081.1	80000009	82397996	82366360	82367746	LOC121583062
Chr15:75502956-82397998	Chr15	NC_055081.1	80000009	82397996	82383217	82390764	LOC121583064
Chr15:75502956-82397998	Chr15	NC_055081.1	80000009	82397996	82395481	82411704	nqo1
Chr19:54250184-57895443	Chr19	NC_055085.1	54250238	57895434	54164772	54306369	LOC121532198
Chr19:54250184-57895443	Chr19	NC_055085.1	54250238	57895434	54370093	54495153	LOC121532199
Chr19:54250184-57895443	Chr19	NC_055085.1	54250238	57895434	54517023	54520004	LOC121532200
Chr19:54250184-57895443	Chr19	NC_055085.1	54250238	57895434	54603786	54659865	LOC121532201
Chr19:54250184-57895443	Chr19	NC_055085.1	54250238	57895434	54683561	54757314	LOC121532202
Chr19:54250184-57895443	Chr19	NC_055085.1	54250238	57895434	54766791	54800926	LOC121532204
Chr19:54250184-57895443	Chr19	NC_055085.1	54250238	57895434	54838298	54922863	LOC121531220
Chr19:54250184-57895443	Chr19	NC_055085.1	54250238	57895434	54937363	54946000	ehf
Chr19:54250184-57895443	Chr19	NC_055085.1	54250238	57895434	55619336	55705426	lrrc4ca
Chr19:54250184-57895443	Chr19	NC_055085.1	54250238	57895434	56349303	56354643	LOC121532206
Chr19:54250184-57895443	Chr19	NC_055085.1	54250238	57895434	56527529	56542636	LOC121532208
Chr19:54250184-57895443	Chr19	NC_055085.1	54250238	57895434	56541223	56544953	rag2
Chr19:54250184-57895443	Chr19	NC_055085.1	54250238	57895434	56545455	56552549	rag1
Chr19:54250184-57895443	Chr19	NC_055085.1	54250238	57895434	56573078	56579307	LOC121531418
Chr19:54250184-57895443	Chr19	NC_055085.1	54250238	57895434	56580689	56588897	accs
Chr19:54250184-57895443	Chr19	NC_055085.1	54250238	57895434	56595698	56789484	furinb
Chr19:54250184-57895443	Chr19	NC_055085.1	54250238	57895434	56801178	56821632	LOC121532213
Chr19:54250184-57895443	Chr19	NC_055085.1	54250238	57895434	56846048	56849057	LOC121532214
Chr19:54250184-57895443	Chr19	NC_055085.1	54250238	57895434	56849717	56852186	LOC121531419
Chr19:54250184-57895443	Chr19	NC_055085.1	54250238	57895434	56860638	56861712	LOC121531420
Chr19:54250184-57895443	Chr19	NC_055085.1	54250238	57895434	56861948	56864188	LOC121531421
Chr19:54250184-57895443	Chr19	NC_055085.1	54250238	57895434	56901918	56906544	tmem17
Chr19:54250184-57895443	Chr19	NC_055085.1	54250238	57895434	56907500	56916465	LOC121532217
Chr19:54250184-57895443	Chr19	NC_055085.1	54250238	57895434	56919315	56937443	LOC121532218
Chr19:54250184-57895443	Chr19	NC_055085.1	54250238	57895434	56946381	56948316	LOC121532219
Chr19:54250184-57895443	Chr19	NC_055085.1	54250238	57895434	56949708	56951036	LOC121532220
Chr19:54250184-57895443	Chr19	NC_055085.1	54250238	57895434	56981365	57034920	LOC121532221
Chr19:54250184-57895443	Chr19	NC_055085.1	54250238	57895434	57049011	57059388	LOC121532222
Chr19:54250184-57895443	Chr19	NC_055085.1	54250238	57895434	57049935	57050065	LOC121532376
Chr19:54250184-57895443	Chr19	NC_055085.1	54250238	57895434	57052171	57052299	LOC121532374
Chr19:54250184-57895443	Chr19	NC_055085.1	54250238	57895434	57058977	57059105	LOC121532375
Chr19:54250184-57895443	Chr19	NC_055085.1	54250238	57895434	57062302	57063575	cart2
Chr19:54250184-57895443	Chr19	NC_055085.1	54250238	57895434	57077143	57079409	LOC121531423
Chr19:54250184-57895443	Chr19	NC_055085.1	54250238	57895434	57086179	57094733	LOC121531424
Chr19:54250184-57895443	Chr19	NC_055085.1	54250238	57895434	57116573	57134551	LOC121532226
Chr19:54250184-57895443	Chr19	NC_055085.1	54250238	57895434	57136045	57137908	c19h15orf40
Chr19:54250184-57895443	Chr19	NC_055085.1	54250238	57895434	57136953	57153603	glsl
Chr19:54250184-57895443	Chr19	NC_055085.1	54250238	57895434	57153790	57165495	sh3gl3b
Chr19:54250184-57895443	Chr19	NC_055085.1	54250238	57895434	57171990	57186304	nedd1
Chr19:54250184-57895443	Chr19	NC_055085.1	54250238	57895434	57186379	57209182	LOC121532229
Chr19:54250184-57895443	Chr19	NC_055085.1	54250238	57895434	57222534	57223547	LOC121531425
Chr19:54250184-57895443	Chr19	NC_055085.1	54250238	57895434	57243542	57258145	si:ch211-59o9.10
Chr19:54250184-57895443	Chr19	NC_055085.1	54250238	57895434	57266135	57267424	LOC121531222
Chr19:54250184-57895443	Chr19	NC_055085.1	54250238	57895434	57267510	57274785	sycp3
Chr19:54250184-57895443	Chr19	NC_055085.1	54250238	57895434	57300360	57305036	actr6
Chr19:54250184-57895443	Chr19	NC_055085.1	54250238	57895434	57305711	57308908	LOC121531427
Chr19:54250184-57895443	Chr19	NC_055085.1	54250238	57895434	57329531	57338062	LOC121532233
Chr19:54250184-57895443	Chr19	NC_055085.1	54250238	57895434	57338154	57354101	LOC121532232
Chr19:54250184-57895443	Chr19	NC_055085.1	54250238	57895434	57361167	57363835	LOC121532235
Chr19:54250184-57895443	Chr19	NC_055085.1	54250238	57895434	57433786	57490363	LOC121532236
Chr19:54250184-57895443	Chr19	NC_055085.1	54250238	57895434	57516264	57520578	LOC121531223
Chr19:54250184-57895443	Chr19	NC_055085.1	54250238	57895434	57530629	57549525	LOC121532237
Chr19:54250184-57895443	Chr19	NC_055085.1	54250238	57895434	57549969	57594391	LOC121531224
Chr19:54250184-57895443	Chr19	NC_055085.1	54250238	57895434	57642279	57657427	LOC121532238
Chr19:54250184-57895443	Chr19	NC_055085.1	54250238	57895434	57661038	57692504	LOC121531225
Chr19:54250184-57895443	Chr19	NC_055085.1	54250238	57895434	57692862	57720572	fanci
Chr19:54250184-57895443	Chr19	NC_055085.1	54250238	57895434	57724849	57758380	LOC121532240
Chr19:54250184-57895443	Chr19	NC_055085.1	54250238	57895434	57771111	57842533	ces2b
Chr26:35495348-37429686	Chr26	NC_055092.1	35495350	37429686	35507345	35511530	LOC121540529
Chr26:35495348-37429686	Chr26	NC_055092.1	35495350	37429686	35519702	35541375	LOC121540530
Chr26:35495348-37429686	Chr26	NC_055092.1	35495350	37429686	35587057	35589762	LOC121540532
Chr26:35495348-37429686	Chr26	NC_055092.1	35495350	37429686	35638702	35641340	LOC121540048
Chr26:35495348-37429686	Chr26	NC_055092.1	35495350	37429686	35647125	35649844	LOC121539953
Chr26:35495348-37429686	Chr26	NC_055092.1	35495350	37429686	35653779	35656442	LOC121539954
Chr26:35495348-37429686	Chr26	NC_055092.1	35495350	37429686	35660587	35671800	LOC121539955
Chr26:35495348-37429686	Chr26	NC_055092.1	35495350	37429686	35838169	35839273	LOC121539956
Chr26:35495348-37429686	Chr26	NC_055092.1	35495350	37429686	35897403	35901508	LOC121540533
Chr26:35495348-37429686	Chr26	NC_055092.1	35495350	37429686	35930757	35934858	LOC121540534
Chr26:35495348-37429686	Chr26	NC_055092.1	35495350	37429686	35965802	35976311	LOC121540049
Chr26:35495348-37429686	Chr26	NC_055092.1	35495350	37429686	35977537	36090247	LOC121540535
Chr26:35495348-37429686	Chr26	NC_055092.1	35495350	37429686	36253778	36271205	LOC121540536
Chr26:35495348-37429686	Chr26	NC_055092.1	35495350	37429686	36300507	36304854	LOC121540538
Chr26:35495348-37429686	Chr26	NC_055092.1	35495350	37429686	36350550	36352555	LOC121539957
Chr26:35495348-37429686	Chr26	NC_055092.1	35495350	37429686	36430759	36438126	LOC121540539
Chr26:35495348-37429686	Chr26	NC_055092.1	35495350	37429686	36441122	36445361	LOC121540541
Chr26:35495348-37429686	Chr26	NC_055092.1	35495350	37429686	36461120	36465020	LOC121540540
Chr26:35495348-37429686	Chr26	NC_055092.1	35495350	37429686	36475679	36479510	LOC121540050
Chr26:35495348-37429686	Chr26	NC_055092.1	35495350	37429686	36491326	36495376	LOC121540542
Chr26:35495348-37429686	Chr26	NC_055092.1	35495350	37429686	36512447	36528980	LOC121540051
Chr26:35495348-37429686	Chr26	NC_055092.1	35495350	37429686	36528235	36747373	LOC121540543
Chr26:35495348-37429686	Chr26	NC_055092.1	35495350	37429686	36804230	36848609	pot1
Chr26:35495348-37429686	Chr26	NC_055092.1	35495350	37429686	36851702	36864432	LOC121540546
Chr26:35495348-37429686	Chr26	NC_055092.1	35495350	37429686	36894677	36900346	LOC121539958
Chr26:35495348-37429686	Chr26	NC_055092.1	35495350	37429686	36917497	36922384	LOC121539960
Chr26:35495348-37429686	Chr26	NC_055092.1	35495350	37429686	36962738	36980291	LOC121540052
Chr26:35495348-37429686	Chr26	NC_055092.1	35495350	37429686	36979909	37000141	LOC121540547
Chr26:35495348-37429686	Chr26	NC_055092.1	35495350	37429686	37002753	37005451	LOC121540548
Chr26:35495348-37429686	Chr26	NC_055092.1	35495350	37429686	37023346	37031328	LOC121540053
Chr26:35495348-37429686	Chr26	NC_055092.1	35495350	37429686	37050015	37084397	LOC121540054
Chr26:35495348-37429686	Chr26	NC_055092.1	35495350	37429686	37108796	37324424	LOC121540549
Chr26:35495348-37429686	Chr26	NC_055092.1	35495350	37429686	37327877	37333990	LOC121540550
Chr26:35495348-37429686	Chr26	NC_055092.1	35495350	37429686	37337656	37365835	aass
Chr26:35495348-37429686	Chr26	NC_055092.1	35495350	37429686	37370883	37503765	LOC121540552
Chr26:35495348-37429686	Chr26	NC_055092.1	35495350	37429686	37415777	37497843	LOC121540554
Chr35:47980440-49613994	Chr35	NC_055101.1	47980599	49613989	47988245	48010967	slc25a23b
Chr35:47980440-49613994	Chr35	NC_055101.1	47980599	49613989	48088573	48090507	timm29
Chr35:47980440-49613994	Chr35	NC_055101.1	47980599	49613989	48090637	48094212	yipf2
Chr35:47980440-49613994	Chr35	NC_055101.1	47980599	49613989	48095619	48112546	carm1
Chr35:47980440-49613994	Chr35	NC_055101.1	47980599	49613989	48113055	48116894	si:dkey-204f11.64
Chr35:47980440-49613994	Chr35	NC_055101.1	47980599	49613989	48121321	48126570	LOC121551337
Chr35:47980440-49613994	Chr35	NC_055101.1	47980599	49613989	48131827	48137687	aldh3b1
Chr35:47980440-49613994	Chr35	NC_055101.1	47980599	49613989	48253971	48254445	LOC121551345
Chr35:47980440-49613994	Chr35	NC_055101.1	47980599	49613989	48293153	48317120	LOC121551812
Chr35:47980440-49613994	Chr35	NC_055101.1	47980599	49613989	48443056	48448319	LOC121551343
Chr35:47980440-49613994	Chr35	NC_055101.1	47980599	49613989	48608393	48608917	LOC121551813
Chr35:47980440-49613994	Chr35	NC_055101.1	47980599	49613989	48662562	48667394	LOC121551342
Chr35:47980440-49613994	Chr35	NC_055101.1	47980599	49613989	48723115	48723583	LOC121551814
Chr35:47980440-49613994	Chr35	NC_055101.1	47980599	49613989	48843332	48843863	LOC121551816
Chr35:47980440-49613994	Chr35	NC_055101.1	47980599	49613989	48846338	48861413	LOC121551817
Chr35:47980440-49613994	Chr35	NC_055101.1	47980599	49613989	48877621	48878851	LOC121551348
Chr35:47980440-49613994	Chr35	NC_055101.1	47980599	49613989	48880255	48897777	LOC121551818
Chr35:47980440-49613994	Chr35	NC_055101.1	47980599	49613989	48918417	48926537	LOC121551819
Chr35:47980440-49613994	Chr35	NC_055101.1	47980599	49613989	48948082	48960620	LOC121551347
Chr35:47980440-49613994	Chr35	NC_055101.1	47980599	49613989	48976131	48993847	LOC121551346
Chr35:47980440-49613994	Chr35	NC_055101.1	47980599	49613989	49001647	49017356	LOC121551349
Chr35:47980440-49613994	Chr35	NC_055101.1	47980599	49613989	49021486	49022902	ier2a
Chr35:47980440-49613994	Chr35	NC_055101.1	47980599	49613989	49034249	49178013	LOC121551350
Chr35:47980440-49613994	Chr35	NC_055101.1	47980599	49613989	49176689	49214892	LOC121551820
Chr35:47980440-49613994	Chr35	NC_055101.1	47980599	49613989	49220856	49226810	alkbh7
Chr35:47980440-49613994	Chr35	NC_055101.1	47980599	49613989	49235881	49252127	LOC121551352
Chr35:47980440-49613994	Chr35	NC_055101.1	47980599	49613989	49253684	49281049	LOC121551821
Chr35:47980440-49613994	Chr35	NC_055101.1	47980599	49613989	49300790	49309857	LOC121551353
Chr35:47980440-49613994	Chr35	NC_055101.1	47980599	49613989	49332091	49341485	LOC121551822
Chr35:47980440-49613994	Chr35	NC_055101.1	47980599	49613989	49452858	49454985	LOC121551823
Chr35:47980440-49613994	Chr35	NC_055101.1	47980599	49613989	49483315	49508443	LOC121551824
Chr35:47980440-49613994	Chr35	NC_055101.1	47980599	49613989	49597244	49617842	LOC121551357
Chr35:47980440-49613994	Chr35	NC_055101.1	47980599	49613989	49604074	49605092	LOC121551359

## Sheet: Table 3.2
Supplementary Table 3.2 : Genes overlapping with regions of elevated genetic differentiation on PC2
Region	Chromosome		Start	Stop	Gene_Start	Gene_Stop	Gene_Name
Chr02:25316298-28465282	Chr02	NC_055068.1	25316305	28465267	25226758	25352724	LOC121535614
Chr02:25316298-28465282	Chr02	NC_055068.1	25316305	28465267	25452701	25484160	LOC121533395
Chr02:25316298-28465282	Chr02	NC_055068.1	25316305	28465267	25489229	25494501	LOC121536810
Chr02:25316298-28465282	Chr02	NC_055068.1	25316305	28465267	25495892	25504614	LOC121535622
Chr02:25316298-28465282	Chr02	NC_055068.1	25316305	28465267	25519912	25546891	LOC121533402
Chr02:25316298-28465282	Chr02	NC_055068.1	25316305	28465267	25550143	25557968	LOC121533423
Chr02:25316298-28465282	Chr02	NC_055068.1	25316305	28465267	25558052	25561884	LOC121533431
Chr02:25316298-28465282	Chr02	NC_055068.1	25316305	28465267	25562925	25578891	LOC121533440
Chr02:25316298-28465282	Chr02	NC_055068.1	25316305	28465267	25580055	25586580	LOC121533460
Chr02:25316298-28465282	Chr02	NC_055068.1	25316305	28465267	25586740	25590166	LOC121533467
Chr02:25316298-28465282	Chr02	NC_055068.1	25316305	28465267	25598192	25617977	LOC121533479
Chr02:25316298-28465282	Chr02	NC_055068.1	25316305	28465267	25620832	25628190	LOC121533487
Chr02:25316298-28465282	Chr02	NC_055068.1	25316305	28465267	25634392	25650104	si:ch211-168f7.5
Chr02:25316298-28465282	Chr02	NC_055068.1	25316305	28465267	25650228	25652711	LOC121536818
Chr02:25316298-28465282	Chr02	NC_055068.1	25316305	28465267	25653339	25656344	LOC121536825
Chr02:25316298-28465282	Chr02	NC_055068.1	25316305	28465267	25656733	25667564	si:ch211-107m4.1
Chr02:25316298-28465282	Chr02	NC_055068.1	25316305	28465267	25667590	25672566	nudt22
Chr02:25316298-28465282	Chr02	NC_055068.1	25316305	28465267	25681778	25685797	LOC121535629
Chr02:25316298-28465282	Chr02	NC_055068.1	25316305	28465267	25686067	25699955	LOC121533520
Chr02:25316298-28465282	Chr02	NC_055068.1	25316305	28465267	25715038	25721872	LOC121533526
Chr02:25316298-28465282	Chr02	NC_055068.1	25316305	28465267	25721964	25723972	LOC121533530
Chr02:25316298-28465282	Chr02	NC_055068.1	25316305	28465267	25726892	25743803	LOC121535638
Chr02:25316298-28465282	Chr02	NC_055068.1	25316305	28465267	25743811	25753932	LOC121535648
Chr02:25316298-28465282	Chr02	NC_055068.1	25316305	28465267	25775749	25791777	LOC121535654
Chr02:25316298-28465282	Chr02	NC_055068.1	25316305	28465267	25796983	25804707	LOC121536830
Chr02:25316298-28465282	Chr02	NC_055068.1	25316305	28465267	25808187	25811221	LOC121536836
Chr02:25316298-28465282	Chr02	NC_055068.1	25316305	28465267	25811353	25850192	LOC121533537
Chr02:25316298-28465282	Chr02	NC_055068.1	25316305	28465267	25876516	25884368	LOC121535663
Chr02:25316298-28465282	Chr02	NC_055068.1	25316305	28465267	25886568	25895613	LOC121535670
Chr02:25316298-28465282	Chr02	NC_055068.1	25316305	28465267	25908341	25919515	LOC121533542
Chr02:25316298-28465282	Chr02	NC_055068.1	25316305	28465267	25954769	25960876	LOC121536845
Chr02:25316298-28465282	Chr02	NC_055068.1	25316305	28465267	25971312	26026516	LOC121533556
Chr02:25316298-28465282	Chr02	NC_055068.1	25316305	28465267	26026634	26027576	LOC121533567
Chr02:25316298-28465282	Chr02	NC_055068.1	25316305	28465267	26043040	26046030	LOC121533573
Chr02:25316298-28465282	Chr02	NC_055068.1	25316305	28465267	26046369	26073114	LOC121535676
Chr02:25316298-28465282	Chr02	NC_055068.1	25316305	28465267	26111926	26118340	LOC121536852
Chr02:25316298-28465282	Chr02	NC_055068.1	25316305	28465267	26121124	26122712	LOC121536859
Chr02:25316298-28465282	Chr02	NC_055068.1	25316305	28465267	26127367	26134228	LOC121533579
Chr02:25316298-28465282	Chr02	NC_055068.1	25316305	28465267	26141056	26177918	LOC121533584
Chr02:25316298-28465282	Chr02	NC_055068.1	25316305	28465267	26196201	26205115	LOC121535685
Chr02:25316298-28465282	Chr02	NC_055068.1	25316305	28465267	26217271	26218909	LOC121536866
Chr02:25316298-28465282	Chr02	NC_055068.1	25316305	28465267	26222937	26230885	LOC121535695
Chr02:25316298-28465282	Chr02	NC_055068.1	25316305	28465267	26243751	26293743	LOC121533592
Chr02:25316298-28465282	Chr02	NC_055068.1	25316305	28465267	26316537	26319888	LOC121533599
Chr02:25316298-28465282	Chr02	NC_055068.1	25316305	28465267	26321200	26378293	LOC121535704
Chr02:25316298-28465282	Chr02	NC_055068.1	25316305	28465267	26585191	26591939	LOC121533607
Chr02:25316298-28465282	Chr02	NC_055068.1	25316305	28465267	26832392	26855347	LOC121535715
Chr02:25316298-28465282	Chr02	NC_055068.1	25316305	28465267	27286145	27298851	LOC121533613
Chr02:25316298-28465282	Chr02	NC_055068.1	25316305	28465267	27657861	27657915	LOC121537439
Chr02:25316298-28465282	Chr02	NC_055068.1	25316305	28465267	27667835	27670032	LOC121536874
Chr02:25316298-28465282	Chr02	NC_055068.1	25316305	28465267	27692489	27775347	LOC121533628
Chr02:25316298-28465282	Chr02	NC_055068.1	25316305	28465267	27782317	27802574	LOC121533633
Chr02:25316298-28465282	Chr02	NC_055068.1	25316305	28465267	27825552	27847640	LOC121533644
Chr02:25316298-28465282	Chr02	NC_055068.1	25316305	28465267	27871470	27892669	LOC121533652
Chr02:25316298-28465282	Chr02	NC_055068.1	25316305	28465267	27912696	27928388	LOC121533660
Chr02:25316298-28465282	Chr02	NC_055068.1	25316305	28465267	27928744	27935919	LOC121533673
Chr02:25316298-28465282	Chr02	NC_055068.1	25316305	28465267	27937151	27941717	LOC121533708
Chr02:25316298-28465282	Chr02	NC_055068.1	25316305	28465267	27941557	27953538	LOC121533702
Chr02:25316298-28465282	Chr02	NC_055068.1	25316305	28465267	27953636	27974327	LOC121533684
Chr02:25316298-28465282	Chr02	NC_055068.1	25316305	28465267	27974815	27994842	LOC121533713
Chr02:25316298-28465282	Chr02	NC_055068.1	25316305	28465267	28000693	28004582	LOC121533755
Chr02:25316298-28465282	Chr02	NC_055068.1	25316305	28465267	28004996	28012658	LOC121533759
Chr02:25316298-28465282	Chr02	NC_055068.1	25316305	28465267	28013561	28025319	LOC121535726
Chr02:25316298-28465282	Chr02	NC_055068.1	25316305	28465267	28025678	28026601	LOC121535735
Chr02:25316298-28465282	Chr02	NC_055068.1	25316305	28465267	28082718	28087658	LOC121536881
Chr02:25316298-28465282	Chr02	NC_055068.1	25316305	28465267	28102220	28115467	LOC121533765
Chr02:25316298-28465282	Chr02	NC_055068.1	25316305	28465267	28131401	28133305	LOC121535745
Chr02:25316298-28465282	Chr02	NC_055068.1	25316305	28465267	28156681	28190119	LOC121533780
Chr02:25316298-28465282	Chr02	NC_055068.1	25316305	28465267	28190387	28198222	LOC121533792
Chr02:25316298-28465282	Chr02	NC_055068.1	25316305	28465267	28198410	28204661	LOC121533820
Chr02:25316298-28465282	Chr02	NC_055068.1	25316305	28465267	28204718	28208225	LOC121533815
Chr02:25316298-28465282	Chr02	NC_055068.1	25316305	28465267	28208953	28218972	LOC121533798
Chr02:25316298-28465282	Chr02	NC_055068.1	25316305	28465267	28219536	28224044	LOC121533831
Chr02:25316298-28465282	Chr02	NC_055068.1	25316305	28465267	28229884	28231635	selenoh
Chr02:25316298-28465282	Chr02	NC_055068.1	25316305	28465267	28248653	28253662	LOC121536893
Chr02:25316298-28465282	Chr02	NC_055068.1	25316305	28465267	28266071	28269234	LOC121536898
Chr02:25316298-28465282	Chr02	NC_055068.1	25316305	28465267	28274474	28282691	LOC121536906
Chr02:25316298-28465282	Chr02	NC_055068.1	25316305	28465267	28296404	28304041	LOC121535756
Chr02:25316298-28465282	Chr02	NC_055068.1	25316305	28465267	28309223	28311216	LOC121536917
Chr02:25316298-28465282	Chr02	NC_055068.1	25316305	28465267	28313631	28348016	LOC121533839
Chr02:25316298-28465282	Chr02	NC_055068.1	25316305	28465267	28362375	28365721	LOC121533874
Chr02:25316298-28465282	Chr02	NC_055068.1	25316305	28465267	28366927	28369093	LOC121536922
Chr02:25316298-28465282	Chr02	NC_055068.1	25316305	28465267	28388535	28403909	LOC121536929
Chr02:25316298-28465282	Chr02	NC_055068.1	25316305	28465267	28416530	28420259	LOC121535765
Chr02:25316298-28465282	Chr02	NC_055068.1	25316305	28465267	28421045	28428732	LOC121535771
Chr02:25316298-28465282	Chr02	NC_055068.1	25316305	28465267	28441394	28443666	LOC121535778
Chr02:25316298-28465282	Chr02	NC_055068.1	25316305	28465267	28443754	28449655	LOC121533883
Chr08:2407246-4779060	Chr08	NC_055074.1	2407252	4779057	2311760	2479271	LOC121571037
Chr08:2407246-4779060	Chr08	NC_055074.1	2407252	4779057	2504903	2513807	rwdd
Chr08:2407246-4779060	Chr08	NC_055074.1	2407252	4779057	2514284	2514938	LOC121572681
Chr08:2407246-4779060	Chr08	NC_055074.1	2407252	4779057	2515439	2534119	LOC121571039
Chr08:2407246-4779060	Chr08	NC_055074.1	2407252	4779057	2535755	2548993	LOC121571040
Chr08:2407246-4779060	Chr08	NC_055074.1	2407252	4779057	2549354	2552362	LOC121571041
Chr08:2407246-4779060	Chr08	NC_055074.1	2407252	4779057	2560648	2567027	cd68
Chr08:2407246-4779060	Chr08	NC_055074.1	2407252	4779057	2574760	2576249	LOC121572682
Chr08:2407246-4779060	Chr08	NC_055074.1	2407252	4779057	2582233	2590488	LOC121571044
Chr08:2407246-4779060	Chr08	NC_055074.1	2407252	4779057	2590489	2593758	LOC121571043
Chr08:2407246-4779060	Chr08	NC_055074.1	2407252	4779057	2594370	2601493	LOC121571046
Chr08:2407246-4779060	Chr08	NC_055074.1	2407252	4779057	2873004	2873060	LOC121573120
Chr08:2407246-4779060	Chr08	NC_055074.1	2407252	4779057	2919945	3014251	LOC121571047
Chr08:2407246-4779060	Chr08	NC_055074.1	2407252	4779057	3094901	3355445	LOC121571048
Chr08:2407246-4779060	Chr08	NC_055074.1	2407252	4779057	3361156	3363144	LOC121572683
Chr08:2407246-4779060	Chr08	NC_055074.1	2407252	4779057	3402286	3410407	LOC121571049
Chr08:2407246-4779060	Chr08	NC_055074.1	2407252	4779057	3429723	3475726	LOC121571050
Chr08:2407246-4779060	Chr08	NC_055074.1	2407252	4779057	3492124	3496898	LOC121571052
Chr08:2407246-4779060	Chr08	NC_055074.1	2407252	4779057	3620528	3692913	LOC121571053
Chr08:2407246-4779060	Chr08	NC_055074.1	2407252	4779057	3722216	3895427	LOC121570995
Chr08:2407246-4779060	Chr08	NC_055074.1	2407252	4779057	3915794	3927300	LOC121571054
Chr08:2407246-4779060	Chr08	NC_055074.1	2407252	4779057	3930141	3938540	LOC121570997
Chr08:2407246-4779060	Chr08	NC_055074.1	2407252	4779057	3944910	4147266	LOC121570998
Chr08:2407246-4779060	Chr08	NC_055074.1	2407252	4779057	4150738	4187990	txk
Chr08:2407246-4779060	Chr08	NC_055074.1	2407252	4779057	4240540	4298298	LOC121571056
Chr08:2407246-4779060	Chr08	NC_055074.1	2407252	4779057	4277250	4281426	LOC121571057
Chr08:2407246-4779060	Chr08	NC_055074.1	2407252	4779057	4328440	4334595	LOC121572684
Chr08:2407246-4779060	Chr08	NC_055074.1	2407252	4779057	4352700	4368186	LOC121571058
Chr08:2407246-4779060	Chr08	NC_055074.1	2407252	4779057	4474593	4481876	LOC121571061
Chr08:2407246-4779060	Chr08	NC_055074.1	2407252	4779057	4491077	4540008	LOC121571062
Chr08:2407246-4779060	Chr08	NC_055074.1	2407252	4779057	4623588	4674433	LOC121571063
Chr08:2407246-4779060	Chr08	NC_055074.1	2407252	4779057	4719302	4721614	LOC121570999
Chr13:27617455-30210582	Chr13	NC_055079.1	27617460	29999877	28028495	28349371	LOC121579330
Chr13:27617455-30210582	Chr13	NC_055079.1	27617460	29999877	28450537	28636531	LOC121579333
Chr13:27617455-30210582	Chr13	NC_055079.1	27617460	29999877	28645555	28651480	LOC121579334
Chr13:27617455-30210582	Chr13	NC_055079.1	27617460	29999877	28659145	28669619	LOC121580201
Chr13:27617455-30210582	Chr13	NC_055079.1	27617460	29999877	28678617	28718201	LOC121579335
Chr13:27617455-30210582	Chr13	NC_055079.1	27617460	29999877	28719548	28722516	LOC121580203
Chr13:27617455-30210582	Chr13	NC_055079.1	27617460	29999877	28723092	28731856	LOC121579336
Chr13:27617455-30210582	Chr13	NC_055079.1	27617460	29999877	28732728	28846224	LOC121579337
Chr13:27617455-30210582	Chr13	NC_055079.1	27617460	29999877	28853713	28857008	LOC121579338
Chr13:27617455-30210582	Chr13	NC_055079.1	27617460	29999877	28857704	28865125	LOC121579341
Chr13:27617455-30210582	Chr13	NC_055079.1	27617460	29999877	28865303	28887182	mybbp1a
Chr13:27617455-30210582	Chr13	NC_055079.1	27617460	29999877	28927421	28931003	LOC121579342
Chr13:27617455-30210582	Chr13	NC_055079.1	27617460	29999877	28931076	28938946	LOC121579343
Chr13:27617455-30210582	Chr13	NC_055079.1	27617460	29999877	28941434	28951133	LOC121579344
Chr13:27617455-30210582	Chr13	NC_055079.1	27617460	29999877	28977477	28980660	LOC121579345
Chr13:27617455-30210582	Chr13	NC_055079.1	27617460	29999877	29102352	29107467	LOC121578867
Chr13:27617455-30210582	Chr13	NC_055079.1	27617460	29999877	29153489	29183812	LOC121580195
Chr13:27617455-30210582	Chr13	NC_055079.1	27617460	29999877	29190770	29199643	LOC121579346
Chr13:27617455-30210582	Chr13	NC_055079.1	27617460	29999877	29200803	29206227	LOC121578868
Chr13:27617455-30210582	Chr13	NC_055079.1	27617460	29999877	29206700	29217151	LOC121580196
Chr13:27617455-30210582	Chr13	NC_055079.1	27617460	29999877	29217356	29240709	LOC121579347
Chr13:27617455-30210582	Chr13	NC_055079.1	27617460	29999877	29245694	29261316	LOC121579349
Chr13:27617455-30210582	Chr13	NC_055079.1	27617460	29999877	29277637	29280144	LOC121580197
Chr13:27617455-30210582	Chr13	NC_055079.1	27617460	29999877	29280167	29284543	LOC121578869
Chr13:27617455-30210582	Chr13	NC_055079.1	27617460	29999877	29282392	29283079	LOC121580198
Chr13:27617455-30210582	Chr13	NC_055079.1	27617460	29999877	29286963	29307928	LOC121579350
Chr13:27617455-30210582	Chr13	NC_055079.1	27617460	29999877	29289379	29291527	LOC121578870
Chr13:27617455-30210582	Chr13	NC_055079.1	27617460	29999877	29316898	29319810	LOC121578872
Chr13:27617455-30210582	Chr13	NC_055079.1	27617460	29999877	29319931	29324623	LOC121579351
Chr13:27617455-30210582	Chr13	NC_055079.1	27617460	29999877	29325495	29331060	LOC121580200
Chr13:27617455-30210582	Chr13	NC_055079.1	27617460	29999877	29336931	29419280	LOC121579352
Chr13:27617455-30210582	Chr13	NC_055079.1	27617460	29999877	29449618	29483975	LOC121578873
Chr13:27617455-30210582	Chr13	NC_055079.1	27617460	29999877	29512742	29551493	LOC121578874
Chr13:27617455-30210582	Chr13	NC_055079.1	27617460	29999877	29564977	29568109	LOC121579353
Chr13:27617455-30210582	Chr13	NC_055079.1	27617460	29999877	29567303	29568288	LOC121579354
Chr13:27617455-30210582	Chr13	NC_055079.1	27617460	29999877	29568821	29625954	LOC121579355
Chr13:27617455-30210582	Chr13	NC_055079.1	27617460	29999877	29645269	29698048	LOC121579357
Chr13:27617455-30210582	Chr13	NC_055079.1	27617460	29999877	29708396	29818492	LOC121579358
Chr13:27617455-30210582	Chr13	NC_055079.1	27617460	29999877	29876027	29878604	LOC121580202
Chr13:27617455-30210582	Chr13	NC_055079.1	27617460	29999877	29881577	29960714	LOC121579359
Chr13:27617455-30210582	Chr13	NC_055079.1	27617460	29999877	29968717	29978123	LOC121579360
Chr13:27617455-30210582	Chr13	NC_055079.1	30000071	30210581	30036499	30047862	psmg1
Chr13:27617455-30210582	Chr13	NC_055079.1	30000071	30210581	30053492	30070422	LOC121578875
Chr13:27617455-30210582	Chr13	NC_055079.1	30000071	30210581	30069774	30082695	LOC121579362
Chr13:27617455-30210582	Chr13	NC_055079.1	30000071	30210581	30092066	30141605	LOC121579363
Chr13:27617455-30210582	Chr13	NC_055079.1	30000071	30210581	30107846	30109218	LOC121579364
Chr13:27617455-30210582	Chr13	NC_055079.1	30000071	30210581	30142809	30156119	LOC121579365
Chr13:27617455-30210582	Chr13	NC_055079.1	30000071	30210581	30165250	30186036	LOC121579366
Chr13:27617455-30210582	Chr13	NC_055079.1	30000071	30210581	30187094	30192964	LOC121579367
Chr13:27617455-30210582	Chr13	NC_055079.1	30000071	30210581	30192941	30230916	LOC121579368
Chr24:42492356-44431007	Chr24	NC_055090.1	42492380	44431003	42544673	42615758	LOC121538373
Chr24:42492356-44431007	Chr24	NC_055090.1	42492380	44431003	42702679	42773603	cntn3a.2
Chr24:42492356-44431007	Chr24	NC_055090.1	42492380	44431003	42807628	42818178	exosc10
Chr24:42492356-44431007	Chr24	NC_055090.1	42492380	44431003	42849385	42855066	srm
Chr24:42492356-44431007	Chr24	NC_055090.1	42492380	44431003	42865972	42868727	LOC121537499
Chr24:42492356-44431007	Chr24	NC_055090.1	42492380	44431003	42916514	42917748	sst7
Chr24:42492356-44431007	Chr24	NC_055090.1	42492380	44431003	43015069	43022380	masp2
Chr24:42492356-44431007	Chr24	NC_055090.1	42492380	44431003	43025719	43027643	LOC121537501
Chr24:42492356-44431007	Chr24	NC_055090.1	42492380	44431003	43031245	43042136	dffa
Chr24:42492356-44431007	Chr24	NC_055090.1	42492380	44431003	43042480	43169402	pex14
Chr24:42492356-44431007	Chr24	NC_055090.1	42492380	44431003	43188633	43280203	casz1
Chr24:42492356-44431007	Chr24	NC_055090.1	42492380	44431003	43303739	43460078	LOC121537502
Chr24:42492356-44431007	Chr24	NC_055090.1	42492380	44431003	43547736	43555033	c24h1orf127
Chr24:42492356-44431007	Chr24	NC_055090.1	42492380	44431003	43570045	43574707	tardbpa
Chr24:42492356-44431007	Chr24	NC_055090.1	42492380	44431003	43580626	43582691	sst6
Chr24:42492356-44431007	Chr24	NC_055090.1	42492380	44431003	43586552	43600211	pgd
Chr24:42492356-44431007	Chr24	NC_055090.1	42492380	44431003	43609218	43710822	kif1b
Chr24:42492356-44431007	Chr24	NC_055090.1	42492380	44431003	43713508	43764309	ube4b
Chr24:42492356-44431007	Chr24	NC_055090.1	42492380	44431003	43773012	43779163	LOC121538388
Chr24:42492356-44431007	Chr24	NC_055090.1	42492380	44431003	43794856	43812869	LOC121538389
Chr24:42492356-44431007	Chr24	NC_055090.1	42492380	44431003	43813089	43825155	lzic
Chr24:42492356-44431007	Chr24	NC_055090.1	42492380	44431003	43826616	43904399	clstn1
Chr24:42492356-44431007	Chr24	NC_055090.1	42492380	44431003	43943363	43983493	ctnnbip1
Chr24:42492356-44431007	Chr24	NC_055090.1	42492380	44431003	43988942	44038553	pik3cd
Chr24:42492356-44431007	Chr24	NC_055090.1	42492380	44431003	44049450	44082516	tmem201
Chr24:42492356-44431007	Chr24	NC_055090.1	42492380	44431003	44087452	44089373	LOC121537506
Chr24:42492356-44431007	Chr24	NC_055090.1	42492380	44431003	44107946	44115856	LOC121538395
Chr24:42492356-44431007	Chr24	NC_055090.1	42492380	44431003	44115125	44120442	LOC121538396
Chr24:42492356-44431007	Chr24	NC_055090.1	42492380	44431003	44130182	44132315	LOC121538397
Chr24:42492356-44431007	Chr24	NC_055090.1	42492380	44431003	44143135	44151148	LOC121538399
Chr24:42492356-44431007	Chr24	NC_055090.1	42492380	44431003	44151196	44159267	tpk2
Chr24:42492356-44431007	Chr24	NC_055090.1	42492380	44431003	44160938	44170781	LOC121537507
Chr24:42492356-44431007	Chr24	NC_055090.1	42492380	44431003	44178534	44186132	si:dkey-6n6.1
Chr24:42492356-44431007	Chr24	NC_055090.1	42492380	44431003	44186516	44192433	bgna
Chr24:42492356-44431007	Chr24	NC_055090.1	42492380	44431003	44193592	44197195	LOC121538403
Chr24:42492356-44431007	Chr24	NC_055090.1	42492380	44431003	44197237	44201689	LOC121538404
Chr24:42492356-44431007	Chr24	NC_055090.1	42492380	44431003	44205143	44214896	ugt5e1
Chr24:42492356-44431007	Chr24	NC_055090.1	42492380	44431003	44216041	44231156	LOC121537261
Chr24:42492356-44431007	Chr24	NC_055090.1	42492380	44431003	44238170	44275250	LOC121538406
Chr24:42492356-44431007	Chr24	NC_055090.1	42492380	44431003	44275934	44298142	LOC121538407
Chr24:42492356-44431007	Chr24	NC_055090.1	42492380	44431003	44304652	44309575	LOC121538408
Chr24:42492356-44431007	Chr24	NC_055090.1	42492380	44431003	44310849	44339418	LOC121538409
Chr24:42492356-44431007	Chr24	NC_055090.1	42492380	44431003	44341253	44348645	LOC121538410
Chr24:42492356-44431007	Chr24	NC_055090.1	42492380	44431003	44352792	44377551	LOC121538411
Chr24:42492356-44431007	Chr24	NC_055090.1	42492380	44431003	44377731	44405577	LOC121538412
Chr24:42492356-44431007	Chr24	NC_055090.1	42492380	44431003	44409715	44414104	LOC121538415
Chr24:42492356-44431007	Chr24	NC_055090.1	42492380	44431003	44413751	44432999	LOC121538413

## Sheet: Table 3.3
Supplementary Table 3.3 : Genes overlapping with regions of elevated genetic differentiation on PC3
Region	Chromosome		Start	Stop	Gene_Start	Gene_Stop	Gene_Name
Chr01:67692268-72328968	Chr01	NC_055067.1	67692292	69999994	67827876	67828405	LOC121583527
Chr01:67692268-72328968	Chr01	NC_055067.1	67692292	69999994	67888071	68280938	LOC121554626
Chr01:67692268-72328968	Chr01	NC_055067.1	67692292	69999994	68127476	68152511	LOC121581302
Chr01:67692268-72328968	Chr01	NC_055067.1	67692292	69999994	68333263	68352912	LOC121572783
Chr01:67692268-72328968	Chr01	NC_055067.1	67692292	69999994	68415202	68500123	LOC121572793
Chr01:67692268-72328968	Chr01	NC_055067.1	67692292	69999994	68503241	68509808	otx1
Chr01:67692268-72328968	Chr01	NC_055067.1	67692292	69999994	68514778	68789491	ehbp1
Chr01:67692268-72328968	Chr01	NC_055067.1	67692292	69999994	68721737	68723152	LOC121572842
Chr01:67692268-72328968	Chr01	NC_055067.1	67692292	69999994	68833095	68871645	b3gnt2b
Chr01:67692268-72328968	Chr01	NC_055067.1	67692292	69999994	68889500	68890566	LOC121583534
Chr01:67692268-72328968	Chr01	NC_055067.1	67692292	69999994	68974451	68974597	LOC121585161
Chr01:67692268-72328968	Chr01	NC_055067.1	67692292	69999994	68987196	68999509	LOC121583539
Chr01:67692268-72328968	Chr01	NC_055067.1	67692292	69999994	69005336	69009967	LOC121572864
Chr01:67692268-72328968	Chr01	NC_055067.1	67692292	69999994	69013889	69023881	LOC121572873
Chr01:67692268-72328968	Chr01	NC_055067.1	67692292	69999994	69045877	69101708	xpo1b
Chr01:67692268-72328968	Chr01	NC_055067.1	67692292	69999994	69106325	69130992	sanbr
Chr01:67692268-72328968	Chr01	NC_055067.1	67692292	69999994	69131156	69140649	pex13
Chr01:67692268-72328968	Chr01	NC_055067.1	67692292	69999994	69142401	69143447	LOC121583551
Chr01:67692268-72328968	Chr01	NC_055067.1	67692292	69999994	69168079	69186169	rel
Chr01:67692268-72328968	Chr01	NC_055067.1	67692292	69999994	69226793	69227019	LOC121585077
Chr01:67692268-72328968	Chr01	NC_055067.1	67692292	69999994	69227722	69227929	LOC121585066
Chr01:67692268-72328968	Chr01	NC_055067.1	67692292	69999994	69228981	69229191	LOC121585208
Chr01:67692268-72328968	Chr01	NC_055067.1	67692292	69999994	69230244	69230454	LOC121585072
Chr01:67692268-72328968	Chr01	NC_055067.1	67692292	69999994	69232710	69232908	LOC121585062
Chr01:67692268-72328968	Chr01	NC_055067.1	67692292	69999994	69233942	69234140	LOC121585056
Chr01:67692268-72328968	Chr01	NC_055067.1	67692292	69999994	69295850	69377420	LOC121556351
Chr01:67692268-72328968	Chr01	NC_055067.1	67692292	69999994	69392567	69439411	LOC121557333
Chr01:67692268-72328968	Chr01	NC_055067.1	67692292	69999994	69447191	69467141	LOC121558395
Chr01:67692268-72328968	Chr01	NC_055067.1	67692292	69999994	69472511	69472982	LOC121583561
Chr01:67692268-72328968	Chr01	NC_055067.1	67692292	69999994	69476137	69476929	LOC121583567
Chr01:67692268-72328968	Chr01	NC_055067.1	67692292	69999994	69480488	69483003	LOC121559340
Chr01:67692268-72328968	Chr01	NC_055067.1	67692292	69999994	69486859	69488246	LOC121560346
Chr01:67692268-72328968	Chr01	NC_055067.1	67692292	69999994	69491584	69492795	LOC121583575
Chr01:67692268-72328968	Chr01	NC_055067.1	67692292	69999994	69498805	69502801	LOC121583582
Chr01:67692268-72328968	Chr01	NC_055067.1	67692292	69999994	69519319	69525442	LOC121572923
Chr01:67692268-72328968	Chr01	NC_055067.1	67692292	69999994	69534375	69537286	dusp2
Chr01:67692268-72328968	Chr01	NC_055067.1	67692292	69999994	69559880	69562702	LOC121583593
Chr01:67692268-72328968	Chr01	NC_055067.1	67692292	69999994	69869384	69913149	gpat2
Chr01:67692268-72328968	Chr01	NC_055067.1	67692292	69999994	69920255	69927105	LOC121583623
Chr01:67692268-72328968	Chr01	NC_055067.1	67692292	69999994	69938012	69945543	zgc:152830
Chr01:67692268-72328968	Chr01	NC_055067.1	67692292	69999994	69946030	69949624	LOC121572959
Chr01:67692268-72328968	Chr01	NC_055067.1	67692292	69999994	69947222	69947292	LOC121585200
Chr01:67692268-72328968	Chr01	NC_055067.1	67692292	69999994	69951735	69951789	LOC121585126
Chr01:67692268-72328968	Chr01	NC_055067.1	70000007	72328965	69986675	70057983	LOC121572969
Chr01:67692268-72328968	Chr01	NC_055067.1	67692292	69999994	69986675	70057983	LOC121572969
Chr01:67692268-72328968	Chr01	NC_055067.1	70000007	72328965	70060992	70121181	LOC121572980
Chr01:67692268-72328968	Chr01	NC_055067.1	70000007	72328965	70092417	70094148	LOC121573007
Chr01:67692268-72328968	Chr01	NC_055067.1	70000007	72328965	70121838	70146842	rassf2a
Chr01:67692268-72328968	Chr01	NC_055067.1	70000007	72328965	70146841	70152348	LOC121573036
Chr01:67692268-72328968	Chr01	NC_055067.1	70000007	72328965	70156328	70157989	LOC121561446
Chr01:67692268-72328968	Chr01	NC_055067.1	70000007	72328965	70167868	70196369	LOC121573052
Chr01:67692268-72328968	Chr01	NC_055067.1	70000007	72328965	70199959	70224078	LOC121562471
Chr01:67692268-72328968	Chr01	NC_055067.1	70000007	72328965	70232555	70242912	dhx37
Chr01:67692268-72328968	Chr01	NC_055067.1	70000007	72328965	70247331	70253391	LOC121573069
Chr01:67692268-72328968	Chr01	NC_055067.1	70000007	72328965	70254197	70289579	LOC121573080
Chr01:67692268-72328968	Chr01	NC_055067.1	70000007	72328965	70293099	70338880	LOC121573102
Chr01:67692268-72328968	Chr01	NC_055067.1	70000007	72328965	70339585	70342120	LOC121573130
Chr01:67692268-72328968	Chr01	NC_055067.1	70000007	72328965	70362077	70377504	cdc45
Chr01:67692268-72328968	Chr01	NC_055067.1	70000007	72328965	70377705	70393669	LOC121573162
Chr01:67692268-72328968	Chr01	NC_055067.1	70000007	72328965	70409711	70411324	LOC121583624
Chr01:67692268-72328968	Chr01	NC_055067.1	70000007	72328965	70412394	70415857	LOC121583625
Chr01:67692268-72328968	Chr01	NC_055067.1	70000007	72328965	70416974	70423290	LOC121573178
Chr01:67692268-72328968	Chr01	NC_055067.1	70000007	72328965	70427097	70431343	LOC121573194
Chr01:67692268-72328968	Chr01	NC_055067.1	70000007	72328965	70432986	70435865	LOC121573210
Chr01:67692268-72328968	Chr01	NC_055067.1	70000007	72328965	70444614	70453244	LOC121573262
Chr01:67692268-72328968	Chr01	NC_055067.1	70000007	72328965	70453432	70458800	LOC121573226
Chr01:67692268-72328968	Chr01	NC_055067.1	70000007	72328965	70486281	70507225	LOC121573279
Chr01:67692268-72328968	Chr01	NC_055067.1	70000007	72328965	70509058	70532590	LOC121573284
Chr01:67692268-72328968	Chr01	NC_055067.1	70000007	72328965	70549807	70571228	LOC121573292
Chr01:67692268-72328968	Chr01	NC_055067.1	70000007	72328965	70574621	70575128	LOC121583627
Chr01:67692268-72328968	Chr01	NC_055067.1	70000007	72328965	70588355	70602915	LOC121573356
Chr01:67692268-72328968	Chr01	NC_055067.1	70000007	72328965	70603434	70649184	LOC121573316
Chr01:67692268-72328968	Chr01	NC_055067.1	70000007	72328965	70650688	70674376	LOC121573368
Chr01:67692268-72328968	Chr01	NC_055067.1	70000007	72328965	70682765	70687321	LOC121573375
Chr01:67692268-72328968	Chr01	NC_055067.1	70000007	72328965	70739275	70850454	LOC121573393
Chr01:67692268-72328968	Chr01	NC_055067.1	70000007	72328965	70854849	70858827	LOC121583636
Chr01:67692268-72328968	Chr01	NC_055067.1	70000007	72328965	70861756	70864445	LOC121583652
Chr01:67692268-72328968	Chr01	NC_055067.1	70000007	72328965	70864711	70946478	LOC121573401
Chr01:67692268-72328968	Chr01	NC_055067.1	70000007	72328965	70891096	70894246	LOC121573410
Chr01:67692268-72328968	Chr01	NC_055067.1	70000007	72328965	70949245	71004536	LOC121573415
Chr01:67692268-72328968	Chr01	NC_055067.1	70000007	72328965	71041347	71050314	LOC121573430
Chr01:67692268-72328968	Chr01	NC_055067.1	70000007	72328965	71052198	71063892	LOC121573422
Chr01:67692268-72328968	Chr01	NC_055067.1	70000007	72328965	71075653	71130643	LOC121573431
Chr01:67692268-72328968	Chr01	NC_055067.1	70000007	72328965	71132101	71202328	LOC121573452
Chr01:67692268-72328968	Chr01	NC_055067.1	70000007	72328965	71205188	71217755	LOC121573465
Chr01:67692268-72328968	Chr01	NC_055067.1	70000007	72328965	71229010	71231020	LOC121573478
Chr01:67692268-72328968	Chr01	NC_055067.1	70000007	72328965	71231223	71234290	mrps36
Chr01:67692268-72328968	Chr01	NC_055067.1	70000007	72328965	71233774	71245294	LOC121573491
Chr01:67692268-72328968	Chr01	NC_055067.1	70000007	72328965	71245426	71248635	dimt1l
Chr01:67692268-72328968	Chr01	NC_055067.1	70000007	72328965	71249850	71295475	LOC121573525
Chr01:67692268-72328968	Chr01	NC_055067.1	70000007	72328965	71318806	71329421	LOC121573553
Chr01:67692268-72328968	Chr01	NC_055067.1	70000007	72328965	71451903	71456976	LOC121573559
Chr01:67692268-72328968	Chr01	NC_055067.1	70000007	72328965	71458284	71461634	LOC121573588
Chr01:67692268-72328968	Chr01	NC_055067.1	70000007	72328965	71465070	71477616	LOC121573565
Chr01:67692268-72328968	Chr01	NC_055067.1	70000007	72328965	71489881	71508214	LOC121573605
Chr01:67692268-72328968	Chr01	NC_055067.1	70000007	72328965	71508913	71522051	LOC121573612
Chr01:67692268-72328968	Chr01	NC_055067.1	70000007	72328965	71522221	71559839	LOC121573620
Chr01:67692268-72328968	Chr01	NC_055067.1	70000007	72328965	71588415	71595201	LOC121573629
Chr01:67692268-72328968	Chr01	NC_055067.1	70000007	72328965	71706106	71715234	LOC121563514
Chr01:67692268-72328968	Chr01	NC_055067.1	70000007	72328965	71783819	71816727	LOC121564744
Chr01:67692268-72328968	Chr01	NC_055067.1	70000007	72328965	71815085	71844425	LOC121573642
Chr01:67692268-72328968	Chr01	NC_055067.1	70000007	72328965	71852855	71873805	LOC121566002
Chr01:67692268-72328968	Chr01	NC_055067.1	70000007	72328965	71878423	71879777	LOC121583668
Chr01:67692268-72328968	Chr01	NC_055067.1	70000007	72328965	71880058	71951802	LOC121573651
Chr01:67692268-72328968	Chr01	NC_055067.1	70000007	72328965	71969118	71972476	riok2
Chr01:67692268-72328968	Chr01	NC_055067.1	70000007	72328965	71976181	71983023	LOC121583679
Chr01:67692268-72328968	Chr01	NC_055067.1	70000007	72328965	71984098	72019084	LOC121573686
Chr01:67692268-72328968	Chr01	NC_055067.1	70000007	72328965	72028486	72049532	LOC121573695
Chr01:67692268-72328968	Chr01	NC_055067.1	70000007	72328965	72049656	72057088	akr1a1a
Chr01:67692268-72328968	Chr01	NC_055067.1	70000007	72328965	72058268	72067718	LOC121573746
Chr01:67692268-72328968	Chr01	NC_055067.1	70000007	72328965	72077747	72084983	LOC121573751
Chr01:67692268-72328968	Chr01	NC_055067.1	70000007	72328965	72088161	72108394	LOC121573754
Chr01:67692268-72328968	Chr01	NC_055067.1	70000007	72328965	72109443	72123603	LOC121573769
Chr01:67692268-72328968	Chr01	NC_055067.1	70000007	72328965	72121647	72154818	LOC121573780
Chr01:67692268-72328968	Chr01	NC_055067.1	70000007	72328965	72174621	72187465	LOC121573797
Chr01:67692268-72328968	Chr01	NC_055067.1	70000007	72328965	72198200	72211247	LOC121573811
Chr01:67692268-72328968	Chr01	NC_055067.1	70000007	72328965	72228984	72269463	LOC121573825
Chr01:67692268-72328968	Chr01	NC_055067.1	70000007	72328965	72279898	72287544	cfap73
Chr01:67692268-72328968	Chr01	NC_055067.1	70000007	72328965	72288386	72290678	iqcd
Chr01:67692268-72328968	Chr01	NC_055067.1	70000007	72328965	72298016	72299640	LOC121583747
Chr02:20347078-22288796	Chr02	NC_055068.1	20347084	22288790	20155740	20455857	LOC121532656
Chr02:20347078-22288796	Chr02	NC_055068.1	20347084	22288790	20468494	20474976	LOC121532695
Chr02:20347078-22288796	Chr02	NC_055068.1	20347084	22288790	20477491	20496005	LOC121532713
Chr02:20347078-22288796	Chr02	NC_055068.1	20347084	22288790	20497539	20518863	LOC121532745
Chr02:20347078-22288796	Chr02	NC_055068.1	20347084	22288790	20638264	20647231	LOC121532755
Chr02:20347078-22288796	Chr02	NC_055068.1	20347084	22288790	20655522	20667910	LOC121532763
Chr02:20347078-22288796	Chr02	NC_055068.1	20347084	22288790	20685053	20687548	LOC121585974
Chr02:20347078-22288796	Chr02	NC_055068.1	20347084	22288790	20728352	20730919	LOC121585982
Chr02:20347078-22288796	Chr02	NC_055068.1	20347084	22288790	20731569	20734105	LOC121585985
Chr02:20347078-22288796	Chr02	NC_055068.1	20347084	22288790	20798741	20801486	LOC121585990
Chr02:20347078-22288796	Chr02	NC_055068.1	20347084	22288790	20802483	20808493	LOC121585997
Chr02:20347078-22288796	Chr02	NC_055068.1	20347084	22288790	20860399	20895555	LOC121532773
Chr02:20347078-22288796	Chr02	NC_055068.1	20347084	22288790	20906124	20908519	LOC121586004
Chr02:20347078-22288796	Chr02	NC_055068.1	20347084	22288790	20943908	20946460	LOC121586010
Chr02:20347078-22288796	Chr02	NC_055068.1	20347084	22288790	20947464	20950104	LOC121532804
Chr02:20347078-22288796	Chr02	NC_055068.1	20347084	22288790	20961938	20965299	LOC121586016
Chr02:20347078-22288796	Chr02	NC_055068.1	20347084	22288790	20965634	20968962	LOC121586026
Chr02:20347078-22288796	Chr02	NC_055068.1	20347084	22288790	20969511	20970276	LOC121586037
Chr02:20347078-22288796	Chr02	NC_055068.1	20347084	22288790	20973102	20978115	LOC121586043
Chr02:20347078-22288796	Chr02	NC_055068.1	20347084	22288790	21014672	21016244	LOC121532815
Chr02:20347078-22288796	Chr02	NC_055068.1	20347084	22288790	21016172	21037905	LOC121586045
Chr02:20347078-22288796	Chr02	NC_055068.1	20347084	22288790	21018183	21020349	LOC121532824
Chr02:20347078-22288796	Chr02	NC_055068.1	20347084	22288790	21091208	21093784	LOC121586054
Chr02:20347078-22288796	Chr02	NC_055068.1	20347084	22288790	21094516	21097207	LOC121532793
Chr02:20347078-22288796	Chr02	NC_055068.1	20347084	22288790	21107615	21128860	LOC121532782
Chr02:20347078-22288796	Chr02	NC_055068.1	20347084	22288790	21167588	21339503	LOC121532834
Chr02:20347078-22288796	Chr02	NC_055068.1	20347084	22288790	21341451	21341774	LOC121586060
Chr02:20347078-22288796	Chr02	NC_055068.1	20347084	22288790	21357072	21389972	LOC121536675
Chr02:20347078-22288796	Chr02	NC_055068.1	20347084	22288790	21498990	21639846	LOC121532851
Chr02:20347078-22288796	Chr02	NC_055068.1	20347084	22288790	21535178	21561501	LOC121532866
Chr02:20347078-22288796	Chr02	NC_055068.1	20347084	22288790	21652034	21653343	LOC121586066
Chr02:20347078-22288796	Chr02	NC_055068.1	20347084	22288790	21653421	21655535	LOC121536681
Chr02:20347078-22288796	Chr02	NC_055068.1	20347084	22288790	21720248	21723023	LOC121536687
Chr02:20347078-22288796	Chr02	NC_055068.1	20347084	22288790	21760948	21762885	LOC121536693
Chr02:20347078-22288796	Chr02	NC_055068.1	20347084	22288790	21779474	21823016	LOC121532879
Chr02:20347078-22288796	Chr02	NC_055068.1	20347084	22288790	21927900	21942757	LOC121536702
Chr02:20347078-22288796	Chr02	NC_055068.1	20347084	22288790	21952239	21954435	LOC121536710
Chr02:20347078-22288796	Chr02	NC_055068.1	20347084	22288790	21959583	21961329	LOC121586075
Chr02:20347078-22288796	Chr02	NC_055068.1	20347084	22288790	21966547	21971246	LOC121536717
Chr02:20347078-22288796	Chr02	NC_055068.1	20347084	22288790	21973875	21977007	LOC121532886
Chr02:20347078-22288796	Chr02	NC_055068.1	20347084	22288790	21978641	22036253	LOC121532896
Chr02:20347078-22288796	Chr02	NC_055068.1	20347084	22288790	22039425	22041535	LOC121536724
Chr02:20347078-22288796	Chr02	NC_055068.1	20347084	22288790	22065601	22123612	LOC121532913
Chr02:20347078-22288796	Chr02	NC_055068.1	20347084	22288790	22128345	22134428	thg1l
Chr02:20347078-22288796	Chr02	NC_055068.1	20347084	22288790	22134749	22136896	LOC121536735
Chr02:20347078-22288796	Chr02	NC_055068.1	20347084	22288790	22139633	22181979	clint1a
Chr02:20347078-22288796	Chr02	NC_055068.1	20347084	22288790	22228650	22297940	LOC121532942
Chr04:13294253-15774230	Chr04	NC_055070.1	13294268	15774173	13296644	13376031	LOC121550858
Chr04:13294253-15774230	Chr04	NC_055070.1	13294268	15774173	13517106	13614702	obsl1b
Chr04:13294253-15774230	Chr04	NC_055070.1	13294268	15774173	13623356	13699219	LOC121550903
Chr04:13294253-15774230	Chr04	NC_055070.1	13294268	15774173	13729916	13822210	LOC121550912
Chr04:13294253-15774230	Chr04	NC_055070.1	13294268	15774173	13823756	13857574	LOC121548239
Chr04:13294253-15774230	Chr04	NC_055070.1	13294268	15774173	13930300	13933257	LOC121548245
Chr04:13294253-15774230	Chr04	NC_055070.1	13294268	15774173	13956448	13979212	nabp1a
Chr04:13294253-15774230	Chr04	NC_055070.1	13294268	15774173	14006834	14033746	LOC121555687
Chr04:13294253-15774230	Chr04	NC_055070.1	13294268	15774173	14059030	14208723	tmeff2a
Chr04:13294253-15774230	Chr04	NC_055070.1	13294268	15774173	15482406	15543066	slc39a10
Chr04:13294253-15774230	Chr04	NC_055070.1	13294268	15774173	15556995	15628184	LOC121548255
Chr04:13294253-15774230	Chr04	NC_055070.1	13294268	15774173	15769577	15777776	LOC121548271
Chr06:6268605-7416977	Chr06	NC_055072.1	6268608	7416977	6204751	6275947	arhgef12a
Chr06:6268605-7416977	Chr06	NC_055072.1	6268608	7416977	6637844	6818491	LOC121568438
Chr06:6268605-7416977	Chr06	NC_055072.1	6268608	7416977	6861615	6892550	LOC121567354
Chr06:6268605-7416977	Chr06	NC_055072.1	6268608	7416977	6900099	6955148	LOC121567355
Chr06:6268605-7416977	Chr06	NC_055072.1	6268608	7416977	6976164	6977378	LOC121568439
Chr06:6268605-7416977	Chr06	NC_055072.1	6268608	7416977	7037243	7044101	LOC121568230
Chr06:6268605-7416977	Chr06	NC_055072.1	6268608	7416977	7052190	7095747	LOC121567356
Chr06:6268605-7416977	Chr06	NC_055072.1	6268608	7416977	7110191	7129061	LOC121567357
Chr06:6268605-7416977	Chr06	NC_055072.1	6268608	7416977	7141291	7152329	LOC121567358
Chr06:6268605-7416977	Chr06	NC_055072.1	6268608	7416977	7153595	7165015	LOC121567360
Chr06:6268605-7416977	Chr06	NC_055072.1	6268608	7416977	7178099	7196897	LOC121567361
Chr06:6268605-7416977	Chr06	NC_055072.1	6268608	7416977	7206480	7229530	LOC121568231
Chr06:6268605-7416977	Chr06	NC_055072.1	6268608	7416977	7241870	7243003	LOC121568232
Chr06:6268605-7416977	Chr06	NC_055072.1	6268608	7416977	7291079	7292183	LOC121568233
Chr06:6268605-7416977	Chr06	NC_055072.1	6268608	7416977	7301635	7316693	LOC121567362
Chr06:6268605-7416977	Chr06	NC_055072.1	6268608	7416977	7318689	7325913	LOC121567363
Chr06:6268605-7416977	Chr06	NC_055072.1	6268608	7416977	7334166	7339439	LOC121567364
Chr06:6268605-7416977	Chr06	NC_055072.1	6268608	7416977	7334866	7345218	LOC121567365
Chr06:6268605-7416977	Chr06	NC_055072.1	6268608	7416977	7349709	7373718	LOC121567367
Chr06:6268605-7416977	Chr06	NC_055072.1	6268608	7416977	7377114	7379524	LOC121568440
Chr06:6268605-7416977	Chr06	NC_055072.1	6268608	7416977	7381999	7387835	LOC121567368
Chr06:6268605-7416977	Chr06	NC_055072.1	6268608	7416977	7382500	7384609	LOC121568441
Chr06:6268605-7416977	Chr06	NC_055072.1	6268608	7416977	7408793	7458758	LOC121567369
Chr07:8367400-20757326	Chr07	NC_055073.1	8367401	9999999	8407473	8531525	LOC121570745
Chr07:8367400-20757326	Chr07	NC_055073.1	8367401	9999999	8466049	8466511	LOC121568819
Chr07:8367400-20757326	Chr07	NC_055073.1	8367401	9999999	8536430	8536938	LOC121570746
Chr07:8367400-20757326	Chr07	NC_055073.1	8367401	9999999	8574432	8580490	LOC121570747
Chr07:8367400-20757326	Chr07	NC_055073.1	8367401	9999999	8620125	8638376	LOC121568817
Chr07:8367400-20757326	Chr07	NC_055073.1	8367401	9999999	8648018	8662769	LOC121570748
Chr07:8367400-20757326	Chr07	NC_055073.1	8367401	9999999	8668393	8669816	LOC121570368
Chr07:8367400-20757326	Chr07	NC_055073.1	8367401	9999999	8680835	8800220	LOC121570749
Chr07:8367400-20757326	Chr07	NC_055073.1	8367401	9999999	8815324	8818259	LOC121570750
Chr07:8367400-20757326	Chr07	NC_055073.1	8367401	9999999	8826834	8859717	LOC121568821
Chr07:8367400-20757326	Chr07	NC_055073.1	8367401	9999999	8861361	8873702	LOC121568823
Chr07:8367400-20757326	Chr07	NC_055073.1	8367401	9999999	8884413	8895704	LOC121570752
Chr07:8367400-20757326	Chr07	NC_055073.1	8367401	9999999	9062852	9073824	LOC121568824
Chr07:8367400-20757326	Chr07	NC_055073.1	8367401	9999999	9196510	9225916	LOC121568825
Chr07:8367400-20757326	Chr07	NC_055073.1	8367401	9999999	9226288	9238522	LOC121568826
Chr07:8367400-20757326	Chr07	NC_055073.1	8367401	9999999	9251149	9259503	LOC121568827
Chr07:8367400-20757326	Chr07	NC_055073.1	8367401	9999999	9289084	9504810	LOC121570754
Chr07:8367400-20757326	Chr07	NC_055073.1	8367401	9999999	9532811	9546383	LOC121568828
Chr07:8367400-20757326	Chr07	NC_055073.1	8367401	9999999	9558527	9565241	LOC121568830
Chr07:8367400-20757326	Chr07	NC_055073.1	8367401	9999999	9575079	9579045	LOC121568831
Chr07:8367400-20757326	Chr07	NC_055073.1	8367401	9999999	9650888	9654901	LOC121568832
Chr07:8367400-20757326	Chr07	NC_055073.1	8367401	9999999	9747866	9791510	LOC121568833
Chr07:8367400-20757326	Chr07	NC_055073.1	8367401	9999999	9873004	9915293	LOC121570370
Chr07:8367400-20757326	Chr07	NC_055073.1	10000008	19999965	10000355	10008100	LOC121568835
Chr07:8367400-20757326	Chr07	NC_055073.1	10000008	19999965	10032242	10037008	LOC121570371
Chr07:8367400-20757326	Chr07	NC_055073.1	10000008	19999965	10039101	10046229	LOC121568838
Chr07:8367400-20757326	Chr07	NC_055073.1	10000008	19999965	10044419	10050686	LOC121568839
Chr07:8367400-20757326	Chr07	NC_055073.1	10000008	19999965	10050368	10055761	LOC121568836
Chr07:8367400-20757326	Chr07	NC_055073.1	10000008	19999965	10055861	10069338	LOC121568837
Chr07:8367400-20757326	Chr07	NC_055073.1	10000008	19999965	10075555	10075663	LOC121570771
Chr07:8367400-20757326	Chr07	NC_055073.1	10000008	19999965	10077370	10077488	LOC121570876
Chr07:8367400-20757326	Chr07	NC_055073.1	10000008	19999965	10079190	10079306	LOC121570762
Chr07:8367400-20757326	Chr07	NC_055073.1	10000008	19999965	10081001	10081109	LOC121570768
Chr07:8367400-20757326	Chr07	NC_055073.1	10000008	19999965	10090262	10090390	LOC121570765
Chr07:8367400-20757326	Chr07	NC_055073.1	10000008	19999965	10099320	10099427	LOC121570779
Chr07:8367400-20757326	Chr07	NC_055073.1	10000008	19999965	10108974	10109082	LOC121570777
Chr07:8367400-20757326	Chr07	NC_055073.1	10000008	19999965	10110773	10110891	LOC121570880
Chr07:8367400-20757326	Chr07	NC_055073.1	10000008	19999965	10112579	10112697	LOC121570882
Chr07:8367400-20757326	Chr07	NC_055073.1	10000008	19999965	10114381	10114499	LOC121570761
Chr07:8367400-20757326	Chr07	NC_055073.1	10000008	19999965	10123620	10123739	LOC121570886
Chr07:8367400-20757326	Chr07	NC_055073.1	10000008	19999965	10125424	10125542	LOC121570883
Chr07:8367400-20757326	Chr07	NC_055073.1	10000008	19999965	10129000	10129109	LOC121570781
Chr07:8367400-20757326	Chr07	NC_055073.1	10000008	19999965	10206447	10252649	LOC121570755
Chr07:8367400-20757326	Chr07	NC_055073.1	10000008	19999965	10256078	10261753	LOC121568840
Chr07:8367400-20757326	Chr07	NC_055073.1	10000008	19999965	10265126	10272977	LOC121568841
Chr07:8367400-20757326	Chr07	NC_055073.1	10000008	19999965	10275691	10276813	LOC121570756
Chr07:8367400-20757326	Chr07	NC_055073.1	10000008	19999965	10282500	10305384	LOC121568842
Chr07:8367400-20757326	Chr07	NC_055073.1	10000008	19999965	10312081	10351616	LOC121570757
Chr07:8367400-20757326	Chr07	NC_055073.1	10000008	19999965	10368237	10431817	LOC121568619
Chr07:8367400-20757326	Chr07	NC_055073.1	10000008	19999965	10453587	10477906	LOC121570372
Chr07:8367400-20757326	Chr07	NC_055073.1	10000008	19999965	10489948	10492055	LOC121570373
Chr07:8367400-20757326	Chr07	NC_055073.1	10000008	19999965	10508648	10523913	LOC121570374
Chr07:8367400-20757326	Chr07	NC_055073.1	10000008	19999965	10537402	10553693	LOC121568843
Chr07:8367400-20757326	Chr07	NC_055073.1	10000008	19999965	10558781	10569252	LOC121568844
Chr07:8367400-20757326	Chr07	NC_055073.1	10000008	19999965	10569877	10571811	LOC121568846
Chr07:8367400-20757326	Chr07	NC_055073.1	10000008	19999965	10572253	10574228	LOC121568847
Chr07:8367400-20757326	Chr07	NC_055073.1	10000008	19999965	10584475	10590117	LOC121568848
Chr07:8367400-20757326	Chr07	NC_055073.1	10000008	19999965	10590827	10601209	LOC121568849
Chr07:8367400-20757326	Chr07	NC_055073.1	10000008	19999965	10609467	10611623	LOC121568620
Chr07:8367400-20757326	Chr07	NC_055073.1	10000008	19999965	10619927	10643453	LOC121568850
Chr07:8367400-20757326	Chr07	NC_055073.1	10000008	19999965	10680156	10681295	LOC121570375
Chr07:8367400-20757326	Chr07	NC_055073.1	10000008	19999965	10760090	10924853	LOC121568851
Chr07:8367400-20757326	Chr07	NC_055073.1	10000008	19999965	10939542	10959134	LOC121568852
Chr07:8367400-20757326	Chr07	NC_055073.1	10000008	19999965	10963145	10965261	LOC121568856
Chr07:8367400-20757326	Chr07	NC_055073.1	10000008	19999965	10983689	10989684	LOC121568855
Chr07:8367400-20757326	Chr07	NC_055073.1	10000008	19999965	10995155	11001278	LOC121568853
Chr07:8367400-20757326	Chr07	NC_055073.1	10000008	19999965	11010257	11017550	LOC121568854
Chr07:8367400-20757326	Chr07	NC_055073.1	10000008	19999965	11031675	11056889	LOC121568857
Chr07:8367400-20757326	Chr07	NC_055073.1	10000008	19999965	11088577	11091767	LOC121570376
Chr07:8367400-20757326	Chr07	NC_055073.1	10000008	19999965	11100230	11105022	LOC121570377
Chr07:8367400-20757326	Chr07	NC_055073.1	10000008	19999965	11107046	11108262	LOC121568861
Chr07:8367400-20757326	Chr07	NC_055073.1	10000008	19999965	11108690	11141557	LOC121568858
Chr07:8367400-20757326	Chr07	NC_055073.1	10000008	19999965	11114659	11118751	LOC121568860
Chr07:8367400-20757326	Chr07	NC_055073.1	10000008	19999965	11141866	11146736	LOC121568862
Chr07:8367400-20757326	Chr07	NC_055073.1	10000008	19999965	11148100	11235044	LOC121568621
Chr07:8367400-20757326	Chr07	NC_055073.1	10000008	19999965	11239129	11241688	LOC121568864
Chr07:8367400-20757326	Chr07	NC_055073.1	10000008	19999965	11241801	11245594	trim35-12
Chr07:8367400-20757326	Chr07	NC_055073.1	10000008	19999965	11250090	11255177	LOC121568865
Chr07:8367400-20757326	Chr07	NC_055073.1	10000008	19999965	11259748	11265425	LOC121568867
Chr07:8367400-20757326	Chr07	NC_055073.1	10000008	19999965	11266975	11280788	LOC121568868
Chr07:8367400-20757326	Chr07	NC_055073.1	10000008	19999965	11282196	11287762	LOC121570378
Chr07:8367400-20757326	Chr07	NC_055073.1	10000008	19999965	11288387	11316890	LOC121568869
Chr07:8367400-20757326	Chr07	NC_055073.1	10000008	19999965	11317672	11321408	LOC121568871
Chr07:8367400-20757326	Chr07	NC_055073.1	10000008	19999965	11322631	11326549	LOC121568872
Chr07:8367400-20757326	Chr07	NC_055073.1	10000008	19999965	11328423	11331179	LOC121568870
Chr07:8367400-20757326	Chr07	NC_055073.1	10000008	19999965	11332740	11335436	LOC121568873
Chr07:8367400-20757326	Chr07	NC_055073.1	10000008	19999965	11336719	11340052	LOC121568876
Chr07:8367400-20757326	Chr07	NC_055073.1	10000008	19999965	11339396	11345761	LOC121568874
Chr07:8367400-20757326	Chr07	NC_055073.1	10000008	19999965	11376762	11453782	LOC121568622
Chr07:8367400-20757326	Chr07	NC_055073.1	10000008	19999965	11418102	11418209	LOC121570789
Chr07:8367400-20757326	Chr07	NC_055073.1	10000008	19999965	11432190	11432244	LOC121570799
Chr07:8367400-20757326	Chr07	NC_055073.1	10000008	19999965	11470708	11880326	asic2
Chr07:8367400-20757326	Chr07	NC_055073.1	10000008	19999965	11571306	11572147	LOC121568878
Chr07:8367400-20757326	Chr07	NC_055073.1	10000008	19999965	11904869	11910262	hrob
Chr07:8367400-20757326	Chr07	NC_055073.1	10000008	19999965	11910355	11913166	asb16
Chr07:8367400-20757326	Chr07	NC_055073.1	10000008	19999965	11913406	11916653	tmub2
Chr07:8367400-20757326	Chr07	NC_055073.1	10000008	19999965	11917838	11927737	atxn7l3a
Chr07:8367400-20757326	Chr07	NC_055073.1	10000008	19999965	11928127	11938910	ubtf
Chr07:8367400-20757326	Chr07	NC_055073.1	10000008	19999965	11939048	11949617	slc4a1a
Chr07:8367400-20757326	Chr07	NC_055073.1	10000008	19999965	11954849	11959135	LOC121568887
Chr07:8367400-20757326	Chr07	NC_055073.1	10000008	19999965	11959227	11962339	selenow2a
Chr07:8367400-20757326	Chr07	NC_055073.1	10000008	19999965	11983127	12039314	ngfra
Chr07:8367400-20757326	Chr07	NC_055073.1	10000008	19999965	12117768	12143766	LOC121570379
Chr07:8367400-20757326	Chr07	NC_055073.1	10000008	19999965	12234042	12314441	LOC121568890
Chr07:8367400-20757326	Chr07	NC_055073.1	10000008	19999965	12337852	12341390	ndufa4a
Chr07:8367400-20757326	Chr07	NC_055073.1	10000008	19999965	12346363	12351792	slc35b1
Chr07:8367400-20757326	Chr07	NC_055073.1	10000008	19999965	12365255	12381231	LOC121570380
Chr07:8367400-20757326	Chr07	NC_055073.1	10000008	19999965	12381701	12401363	rundc3aa
Chr07:8367400-20757326	Chr07	NC_055073.1	10000008	19999965	12393786	12398380	zwi
Chr07:8367400-20757326	Chr07	NC_055073.1	10000008	19999965	12400919	12403693	rnf113a
Chr07:8367400-20757326	Chr07	NC_055073.1	10000008	19999965	12403865	12411074	strada
Chr07:8367400-20757326	Chr07	NC_055073.1	10000008	19999965	12411147	12418723	ddx42
Chr07:8367400-20757326	Chr07	NC_055073.1	10000008	19999965	12429429	12444766	limd2
Chr07:8367400-20757326	Chr07	NC_055073.1	10000008	19999965	12447777	12467662	map3k3
Chr07:8367400-20757326	Chr07	NC_055073.1	10000008	19999965	12476907	12487617	LOC121568900
Chr07:8367400-20757326	Chr07	NC_055073.1	10000008	19999965	12496810	12549131	kcnh6a
Chr07:8367400-20757326	Chr07	NC_055073.1	10000008	19999965	12556352	12565280	dcaf7
Chr07:8367400-20757326	Chr07	NC_055073.1	10000008	19999965	12567875	12572410	ccdc47
Chr07:8367400-20757326	Chr07	NC_055073.1	10000008	19999965	12572747	12575844	LOC121568904
Chr07:8367400-20757326	Chr07	NC_055073.1	10000008	19999965	12576365	12592079	setd1a
Chr07:8367400-20757326	Chr07	NC_055073.1	10000008	19999965	12600367	12611115	hsd3b7
Chr07:8367400-20757326	Chr07	NC_055073.1	10000008	19999965	12632111	12647075	LOC121568906
Chr07:8367400-20757326	Chr07	NC_055073.1	10000008	19999965	12649997	12654375	mylpfa
Chr07:8367400-20757326	Chr07	NC_055073.1	10000008	19999965	12663107	12665587	pheta2
Chr07:8367400-20757326	Chr07	NC_055073.1	10000008	19999965	12667065	12669351	cd2bp2
Chr07:8367400-20757326	Chr07	NC_055073.1	10000008	19999965	12670005	12686079	prr14
Chr07:8367400-20757326	Chr07	NC_055073.1	10000008	19999965	12688703	12691336	LOC121568944
Chr07:8367400-20757326	Chr07	NC_055073.1	10000008	19999965	12691497	12692683	LOC121568943
Chr07:8367400-20757326	Chr07	NC_055073.1	10000008	19999965	12707325	12719015	LOC121568942
Chr07:8367400-20757326	Chr07	NC_055073.1	10000008	19999965	12747124	12774163	LOC121568625
Chr07:8367400-20757326	Chr07	NC_055073.1	10000008	19999965	12778776	12789210	LOC121568936
Chr07:8367400-20757326	Chr07	NC_055073.1	10000008	19999965	12792428	12799083	LOC121568626
Chr07:8367400-20757326	Chr07	NC_055073.1	10000008	19999965	12803918	12813464	LOC121568924
Chr07:8367400-20757326	Chr07	NC_055073.1	10000008	19999965	12814406	12839407	LOC121568940
Chr07:8367400-20757326	Chr07	NC_055073.1	10000008	19999965	12861166	12862887	LOC121568922
Chr07:8367400-20757326	Chr07	NC_055073.1	10000008	19999965	12909155	12920248	LOC121568920
Chr07:8367400-20757326	Chr07	NC_055073.1	10000008	19999965	12923192	12927933	LOC121568916
Chr07:8367400-20757326	Chr07	NC_055073.1	10000008	19999965	12937903	12938807	LOC121568627
Chr07:8367400-20757326	Chr07	NC_055073.1	10000008	19999965	12969445	12970566	LOC121568628
Chr07:8367400-20757326	Chr07	NC_055073.1	10000008	19999965	13023565	13104159	LOC121568932
Chr07:8367400-20757326	Chr07	NC_055073.1	10000008	19999965	13113204	13117175	rpl3
Chr07:8367400-20757326	Chr07	NC_055073.1	10000008	19999965	13113416	13113547	LOC121570825
Chr07:8367400-20757326	Chr07	NC_055073.1	10000008	19999965	13114588	13114680	LOC121570840
Chr07:8367400-20757326	Chr07	NC_055073.1	10000008	19999965	13115001	13115091	LOC121570841
Chr07:8367400-20757326	Chr07	NC_055073.1	10000008	19999965	13117571	13129784	LOC121568929
Chr07:8367400-20757326	Chr07	NC_055073.1	10000008	19999965	13131383	13141626	LOC121568911
Chr07:8367400-20757326	Chr07	NC_055073.1	10000008	19999965	13142664	13148060	LOC121568917
Chr07:8367400-20757326	Chr07	NC_055073.1	10000008	19999965	13148717	13150901	LOC121568941
Chr07:8367400-20757326	Chr07	NC_055073.1	10000008	19999965	13151925	13155699	LOC121568928
Chr07:8367400-20757326	Chr07	NC_055073.1	10000008	19999965	13158814	13177968	LOC121568925
Chr07:8367400-20757326	Chr07	NC_055073.1	10000008	19999965	13184122	13189100	LOC121568937
Chr07:8367400-20757326	Chr07	NC_055073.1	10000008	19999965	13191162	13198319	LOC121568921
Chr07:8367400-20757326	Chr07	NC_055073.1	10000008	19999965	13200570	13224631	LOC121568914
Chr07:8367400-20757326	Chr07	NC_055073.1	10000008	19999965	13231251	13240023	LOC121568629
Chr07:8367400-20757326	Chr07	NC_055073.1	10000008	19999965	13242572	13268510	LOC121568910
Chr07:8367400-20757326	Chr07	NC_055073.1	10000008	19999965	13276903	13290087	LOC121568923
Chr07:8367400-20757326	Chr07	NC_055073.1	10000008	19999965	13290623	13292746	LOC121568933
Chr07:8367400-20757326	Chr07	NC_055073.1	10000008	19999965	13300885	13307442	LOC121568915
Chr07:8367400-20757326	Chr07	NC_055073.1	10000008	19999965	13312291	13315906	LOC121568930
Chr07:8367400-20757326	Chr07	NC_055073.1	10000008	19999965	13319410	13328319	zgc:195001
Chr07:8367400-20757326	Chr07	NC_055073.1	10000008	19999965	13338755	13347814	LOC121568938
Chr07:8367400-20757326	Chr07	NC_055073.1	10000008	19999965	13358449	13403662	LOC121568909
Chr07:8367400-20757326	Chr07	NC_055073.1	10000008	19999965	13440449	13466134	LOC121568913
Chr07:8367400-20757326	Chr07	NC_055073.1	10000008	19999965	13471699	13542666	LOC121568912
Chr07:8367400-20757326	Chr07	NC_055073.1	10000008	19999965	13505100	13520158	LOC121568630
Chr07:8367400-20757326	Chr07	NC_055073.1	10000008	19999965	13527676	13542122	LOC121568934
Chr07:8367400-20757326	Chr07	NC_055073.1	10000008	19999965	13547037	13582625	LOC121568919
Chr07:8367400-20757326	Chr07	NC_055073.1	10000008	19999965	13590685	13591690	LOC121568631
Chr07:8367400-20757326	Chr07	NC_055073.1	10000008	19999965	13627190	13634442	LOC121568945
Chr07:8367400-20757326	Chr07	NC_055073.1	10000008	19999965	13636190	13640033	LOC121568946
Chr07:8367400-20757326	Chr07	NC_055073.1	10000008	19999965	13642907	13645176	LOC121568632
Chr07:8367400-20757326	Chr07	NC_055073.1	10000008	19999965	13645591	13646700	LOC121568948
Chr07:8367400-20757326	Chr07	NC_055073.1	10000008	19999965	13646929	13653729	LOC121568949
Chr07:8367400-20757326	Chr07	NC_055073.1	10000008	19999965	13653531	13655284	LOC121568950
Chr07:8367400-20757326	Chr07	NC_055073.1	10000008	19999965	13682943	13709022	LOC121568951
Chr07:8367400-20757326	Chr07	NC_055073.1	10000008	19999965	13717021	13720396	LOC121570381
Chr07:8367400-20757326	Chr07	NC_055073.1	10000008	19999965	13726706	13756224	LOC121568952
Chr07:8367400-20757326	Chr07	NC_055073.1	10000008	19999965	13756912	13766801	LOC121568953
Chr07:8367400-20757326	Chr07	NC_055073.1	10000008	19999965	13766895	13769690	LOC121568954
Chr07:8367400-20757326	Chr07	NC_055073.1	10000008	19999965	13789901	13805644	LOC121568955
Chr07:8367400-20757326	Chr07	NC_055073.1	10000008	19999965	13808969	13810262	LOC121570382
Chr07:8367400-20757326	Chr07	NC_055073.1	10000008	19999965	13811499	13853806	LOC121568956
Chr07:8367400-20757326	Chr07	NC_055073.1	10000008	19999965	13853863	13892796	LOC121568634
Chr07:8367400-20757326	Chr07	NC_055073.1	10000008	19999965	13898751	13900120	LOC121570383
Chr07:8367400-20757326	Chr07	NC_055073.1	10000008	19999965	13899128	13899216	LOC121570849
Chr07:8367400-20757326	Chr07	NC_055073.1	10000008	19999965	13899387	13899475	LOC121570851
Chr07:8367400-20757326	Chr07	NC_055073.1	10000008	19999965	13902055	13918558	LOC121568635
Chr07:8367400-20757326	Chr07	NC_055073.1	10000008	19999965	13928494	13947051	LOC121568958
Chr07:8367400-20757326	Chr07	NC_055073.1	10000008	19999965	13947071	13963100	LOC121568636
Chr07:8367400-20757326	Chr07	NC_055073.1	10000008	19999965	13972277	13978098	LOC121568959
Chr07:8367400-20757326	Chr07	NC_055073.1	10000008	19999965	13980106	13980489	LOC121568962
Chr07:8367400-20757326	Chr07	NC_055073.1	10000008	19999965	14014645	14074964	LOC121568638
Chr07:8367400-20757326	Chr07	NC_055073.1	10000008	19999965	14074937	14087253	LOC121568960
Chr07:8367400-20757326	Chr07	NC_055073.1	10000008	19999965	14092671	14125603	LOC121568963
Chr07:8367400-20757326	Chr07	NC_055073.1	10000008	19999965	14162972	14215447	LOC121568964
Chr07:8367400-20757326	Chr07	NC_055073.1	10000008	19999965	14235096	14247009	LOC121568965
Chr07:8367400-20757326	Chr07	NC_055073.1	10000008	19999965	14247452	14254718	LOC121568966
Chr07:8367400-20757326	Chr07	NC_055073.1	10000008	19999965	14259609	14268901	LOC121570384
Chr07:8367400-20757326	Chr07	NC_055073.1	10000008	19999965	14270437	14273995	LOC121568968
Chr07:8367400-20757326	Chr07	NC_055073.1	10000008	19999965	14276412	14282209	LOC121570385
Chr07:8367400-20757326	Chr07	NC_055073.1	10000008	19999965	14296149	14298239	LOC121570386
Chr07:8367400-20757326	Chr07	NC_055073.1	10000008	19999965	14298769	14332455	LOC121570387
Chr07:8367400-20757326	Chr07	NC_055073.1	10000008	19999965	14338919	14341138	LOC121568969
Chr07:8367400-20757326	Chr07	NC_055073.1	10000008	19999965	14341246	14371224	LOC121568639
Chr07:8367400-20757326	Chr07	NC_055073.1	10000008	19999965	14390499	14392998	si:dkeyp-69e1.8
Chr07:8367400-20757326	Chr07	NC_055073.1	10000008	19999965	14394749	14403485	hmgxb4a
Chr07:8367400-20757326	Chr07	NC_055073.1	10000008	19999965	14405026	14407450	LOC121570389
Chr07:8367400-20757326	Chr07	NC_055073.1	10000008	19999965	14410055	14416044	foxred2
Chr07:8367400-20757326	Chr07	NC_055073.1	10000008	19999965	14418426	14422800	hmox1a
Chr07:8367400-20757326	Chr07	NC_055073.1	10000008	19999965	14422801	14430988	mcm5
Chr07:8367400-20757326	Chr07	NC_055073.1	10000008	19999965	14431138	14435753	LOC121568973
Chr07:8367400-20757326	Chr07	NC_055073.1	10000008	19999965	14438191	14444948	tom1
Chr07:8367400-20757326	Chr07	NC_055073.1	10000008	19999965	14463160	14473283	zgc:171844
Chr07:8367400-20757326	Chr07	NC_055073.1	10000008	19999965	14475179	14476945	LOC121568640
Chr07:8367400-20757326	Chr07	NC_055073.1	10000008	19999965	14481056	14495648	LOC121570393
Chr07:8367400-20757326	Chr07	NC_055073.1	10000008	19999965	14495956	14508970	LOC121570394
Chr07:8367400-20757326	Chr07	NC_055073.1	10000008	19999965	14510820	14562191	ntn1b
Chr07:8367400-20757326	Chr07	NC_055073.1	10000008	19999965	14619869	14641018	LOC121568641
Chr07:8367400-20757326	Chr07	NC_055073.1	10000008	19999965	14664810	14671673	LOC121568642
Chr07:8367400-20757326	Chr07	NC_055073.1	10000008	19999965	14675188	14777699	LOC121568977
Chr07:8367400-20757326	Chr07	NC_055073.1	10000008	19999965	14794310	14795448	LOC121568643
Chr07:8367400-20757326	Chr07	NC_055073.1	10000008	19999965	14797091	14839202	LOC121568978
Chr07:8367400-20757326	Chr07	NC_055073.1	10000008	19999965	14842565	14867239	LOC121568979
Chr07:8367400-20757326	Chr07	NC_055073.1	10000008	19999965	14868977	14872210	LOC121570395
Chr07:8367400-20757326	Chr07	NC_055073.1	10000008	19999965	14872583	14936226	LOC121568980
Chr07:8367400-20757326	Chr07	NC_055073.1	10000008	19999965	14962007	14967332	LOC121568981
Chr07:8367400-20757326	Chr07	NC_055073.1	10000008	19999965	14974093	14986897	LOC121568982
Chr07:8367400-20757326	Chr07	NC_055073.1	10000008	19999965	15000489	15003147	LOC121570396
Chr07:8367400-20757326	Chr07	NC_055073.1	10000008	19999965	15004798	15021424	LOC121570397
Chr07:8367400-20757326	Chr07	NC_055073.1	10000008	19999965	15024256	15028413	LOC121568985
Chr07:8367400-20757326	Chr07	NC_055073.1	10000008	19999965	15025168	15025237	LOC121570810
Chr07:8367400-20757326	Chr07	NC_055073.1	10000008	19999965	15027326	15027398	LOC121570812
Chr07:8367400-20757326	Chr07	NC_055073.1	10000008	19999965	15027854	15027926	LOC121570811
Chr07:8367400-20757326	Chr07	NC_055073.1	10000008	19999965	15028422	15039308	LOC121568983
Chr07:8367400-20757326	Chr07	NC_055073.1	10000008	19999965	15050543	15058562	LOC121570398
Chr07:8367400-20757326	Chr07	NC_055073.1	10000008	19999965	15059481	15069413	LOC121570399
Chr07:8367400-20757326	Chr07	NC_055073.1	10000008	19999965	15074030	15091456	LOC121568986
Chr07:8367400-20757326	Chr07	NC_055073.1	10000008	19999965	15093774	15095346	LOC121570400
Chr07:8367400-20757326	Chr07	NC_055073.1	10000008	19999965	15146475	15147574	LOC121570401
Chr07:8367400-20757326	Chr07	NC_055073.1	10000008	19999965	15175033	15180436	LOC121568987
Chr07:8367400-20757326	Chr07	NC_055073.1	10000008	19999965	15185081	15187560	LOC121570402
Chr07:8367400-20757326	Chr07	NC_055073.1	10000008	19999965	15188699	15277644	LOC121568988
Chr07:8367400-20757326	Chr07	NC_055073.1	10000008	19999965	15278514	15281625	LOC121568989
Chr07:8367400-20757326	Chr07	NC_055073.1	10000008	19999965	15281938	15289596	LOC121568990
Chr07:8367400-20757326	Chr07	NC_055073.1	10000008	19999965	15290406	15292221	LOC121568992
Chr07:8367400-20757326	Chr07	NC_055073.1	10000008	19999965	15298387	15307913	LOC121570403
Chr07:8367400-20757326	Chr07	NC_055073.1	10000008	19999965	15348896	15354368	LOC121570404
Chr07:8367400-20757326	Chr07	NC_055073.1	10000008	19999965	15356238	15361340	LOC121570405
Chr07:8367400-20757326	Chr07	NC_055073.1	10000008	19999965	15361895	15401915	LOC121568993
Chr07:8367400-20757326	Chr07	NC_055073.1	10000008	19999965	15409311	15421134	LOC121568996
Chr07:8367400-20757326	Chr07	NC_055073.1	10000008	19999965	15416203	15433810	LOC121568994
Chr07:8367400-20757326	Chr07	NC_055073.1	10000008	19999965	15439898	15439953	LOC121570791
Chr07:8367400-20757326	Chr07	NC_055073.1	10000008	19999965	15441645	15441698	LOC121570794
Chr07:8367400-20757326	Chr07	NC_055073.1	10000008	19999965	15446438	15451578	LOC121568997
Chr07:8367400-20757326	Chr07	NC_055073.1	10000008	19999965	15453205	15457470	LOC121568644
Chr07:8367400-20757326	Chr07	NC_055073.1	10000008	19999965	15462270	15485324	LOC121568998
Chr07:8367400-20757326	Chr07	NC_055073.1	10000008	19999965	15503794	15558812	LOC121568999
Chr07:8367400-20757326	Chr07	NC_055073.1	10000008	19999965	15606014	15616107	LOC121569000
Chr07:8367400-20757326	Chr07	NC_055073.1	10000008	19999965	15670035	15671408	LOC121570406
Chr07:8367400-20757326	Chr07	NC_055073.1	10000008	19999965	15673919	15679967	LOC121568645
Chr07:8367400-20757326	Chr07	NC_055073.1	10000008	19999965	15686217	15688681	LOC121570407
Chr07:8367400-20757326	Chr07	NC_055073.1	10000008	19999965	15689802	15691099	LOC121570409
Chr07:8367400-20757326	Chr07	NC_055073.1	10000008	19999965	15691472	15693569	LOC121570408
Chr07:8367400-20757326	Chr07	NC_055073.1	10000008	19999965	15694671	15701243	LOC121569002
Chr07:8367400-20757326	Chr07	NC_055073.1	10000008	19999965	15701924	15702078	LOC121570787
Chr07:8367400-20757326	Chr07	NC_055073.1	10000008	19999965	15706050	15725817	LOC121569003
Chr07:8367400-20757326	Chr07	NC_055073.1	10000008	19999965	15727698	15729205	smdt1b
Chr07:8367400-20757326	Chr07	NC_055073.1	10000008	19999965	15729570	15732088	LOC121569004
Chr07:8367400-20757326	Chr07	NC_055073.1	10000008	19999965	15735188	15766781	LOC121569006
Chr07:8367400-20757326	Chr07	NC_055073.1	10000008	19999965	15776904	15779329	LOC121570410
Chr07:8367400-20757326	Chr07	NC_055073.1	10000008	19999965	15781109	15798743	LOC121569007
Chr07:8367400-20757326	Chr07	NC_055073.1	10000008	19999965	15817744	15833593	LOC121569008
Chr07:8367400-20757326	Chr07	NC_055073.1	10000008	19999965	15834511	15846233	LOC121570411
Chr07:8367400-20757326	Chr07	NC_055073.1	10000008	19999965	15847164	15864193	LOC121568646
Chr07:8367400-20757326	Chr07	NC_055073.1	10000008	19999965	15871874	15872767	LOC121570412
Chr07:8367400-20757326	Chr07	NC_055073.1	10000008	19999965	15872993	15874537	LOC121570414
Chr07:8367400-20757326	Chr07	NC_055073.1	10000008	19999965	15874499	15878467	LOC121570413
Chr07:8367400-20757326	Chr07	NC_055073.1	10000008	19999965	15883478	15886481	LOC121568647
Chr07:8367400-20757326	Chr07	NC_055073.1	10000008	19999965	15887193	15890933	LOC121569010
Chr07:8367400-20757326	Chr07	NC_055073.1	10000008	19999965	15902523	15905781	LOC121569009
Chr07:8367400-20757326	Chr07	NC_055073.1	10000008	19999965	15922113	15934092	LOC121569011
Chr07:8367400-20757326	Chr07	NC_055073.1	10000008	19999965	15940528	15943076	LOC121570415
Chr07:8367400-20757326	Chr07	NC_055073.1	10000008	19999965	15943553	15947671	LOC121568649
Chr07:8367400-20757326	Chr07	NC_055073.1	10000008	19999965	15948192	15952216	LOC121568650
Chr07:8367400-20757326	Chr07	NC_055073.1	10000008	19999965	15952349	15958496	LOC121569012
Chr07:8367400-20757326	Chr07	NC_055073.1	10000008	19999965	15958862	15972464	LOC121569013
Chr07:8367400-20757326	Chr07	NC_055073.1	10000008	19999965	15990769	16004791	LOC121569014
Chr07:8367400-20757326	Chr07	NC_055073.1	10000008	19999965	16006262	16014715	LOC121569017
Chr07:8367400-20757326	Chr07	NC_055073.1	10000008	19999965	16016207	16032579	LOC121569018
Chr07:8367400-20757326	Chr07	NC_055073.1	10000008	19999965	16034214	16037774	LOC121568651
Chr07:8367400-20757326	Chr07	NC_055073.1	10000008	19999965	16045106	16061600	LOC121568652
Chr07:8367400-20757326	Chr07	NC_055073.1	10000008	19999965	16098421	16108442	LOC121569019
Chr07:8367400-20757326	Chr07	NC_055073.1	10000008	19999965	16123633	16125317	LOC121570416
Chr07:8367400-20757326	Chr07	NC_055073.1	10000008	19999965	16126897	16138847	LOC121569021
Chr07:8367400-20757326	Chr07	NC_055073.1	10000008	19999965	16134151	16143797	LOC121569020
Chr07:8367400-20757326	Chr07	NC_055073.1	10000008	19999965	16158133	16161732	LOC121569022
Chr07:8367400-20757326	Chr07	NC_055073.1	10000008	19999965	16170828	16192640	LOC121569023
Chr07:8367400-20757326	Chr07	NC_055073.1	10000008	19999965	16198896	16206935	LOC121569025
Chr07:8367400-20757326	Chr07	NC_055073.1	10000008	19999965	16208787	16216093	LOC121569026
Chr07:8367400-20757326	Chr07	NC_055073.1	10000008	19999965	16216155	16228883	LOC121569027
Chr07:8367400-20757326	Chr07	NC_055073.1	10000008	19999965	16229719	16242214	LOC121569028
Chr07:8367400-20757326	Chr07	NC_055073.1	10000008	19999965	16243857	16251215	LOC121569029
Chr07:8367400-20757326	Chr07	NC_055073.1	10000008	19999965	16258516	16262646	LOC121569030
Chr07:8367400-20757326	Chr07	NC_055073.1	10000008	19999965	16285854	16298392	LOC121569031
Chr07:8367400-20757326	Chr07	NC_055073.1	10000008	19999965	16305851	16311577	LOC121569033
Chr07:8367400-20757326	Chr07	NC_055073.1	10000008	19999965	16319108	16322433	LOC121568653
Chr07:8367400-20757326	Chr07	NC_055073.1	10000008	19999965	16326766	16329860	LOC121569034
Chr07:8367400-20757326	Chr07	NC_055073.1	10000008	19999965	16339881	16345497	LOC121569036
Chr07:8367400-20757326	Chr07	NC_055073.1	10000008	19999965	16345637	16354771	xpnpep3
Chr07:8367400-20757326	Chr07	NC_055073.1	10000008	19999965	16356167	16388838	LOC121569037
Chr07:8367400-20757326	Chr07	NC_055073.1	10000008	19999965	16391806	16419059	LOC121569038
Chr07:8367400-20757326	Chr07	NC_055073.1	10000008	19999965	16425677	16429102	LOC121570417
Chr07:8367400-20757326	Chr07	NC_055073.1	10000008	19999965	16496329	16567532	LOC121569039
Chr07:8367400-20757326	Chr07	NC_055073.1	10000008	19999965	16576577	16621907	LOC121569040
Chr07:8367400-20757326	Chr07	NC_055073.1	10000008	19999965	16637153	16639631	LOC121570418
Chr07:8367400-20757326	Chr07	NC_055073.1	10000008	19999965	16643390	16650469	LOC121569041
Chr07:8367400-20757326	Chr07	NC_055073.1	10000008	19999965	16654488	16747274	LOC121569042
Chr07:8367400-20757326	Chr07	NC_055073.1	10000008	19999965	16774548	16786057	LOC121569043
Chr07:8367400-20757326	Chr07	NC_055073.1	10000008	19999965	16786201	16813604	LOC121569044
Chr07:8367400-20757326	Chr07	NC_055073.1	10000008	19999965	16853246	16920296	LOC121570419
Chr07:8367400-20757326	Chr07	NC_055073.1	10000008	19999965	16929210	16930201	LOC121569046
Chr07:8367400-20757326	Chr07	NC_055073.1	10000008	19999965	16930294	16935243	LOC121569045
Chr07:8367400-20757326	Chr07	NC_055073.1	10000008	19999965	16953126	17021834	LOC121568654
Chr07:8367400-20757326	Chr07	NC_055073.1	10000008	19999965	17024856	17027376	LOC121569047
Chr07:8367400-20757326	Chr07	NC_055073.1	10000008	19999965	17029861	17062509	LOC121569048
Chr07:8367400-20757326	Chr07	NC_055073.1	10000008	19999965	17074977	17078018	LOC121569049
Chr07:8367400-20757326	Chr07	NC_055073.1	10000008	19999965	17078915	17089359	LOC121570420
Chr07:8367400-20757326	Chr07	NC_055073.1	10000008	19999965	17089700	17098246	LOC121569050
Chr07:8367400-20757326	Chr07	NC_055073.1	10000008	19999965	17113362	17156343	LOC121569051
Chr07:8367400-20757326	Chr07	NC_055073.1	10000008	19999965	17170386	17171593	LOC121570421
Chr07:8367400-20757326	Chr07	NC_055073.1	10000008	19999965	17253558	17255867	LOC121570422
Chr07:8367400-20757326	Chr07	NC_055073.1	10000008	19999965	17256937	17260890	LOC121569053
Chr07:8367400-20757326	Chr07	NC_055073.1	10000008	19999965	17261564	17273869	LOC121569052
Chr07:8367400-20757326	Chr07	NC_055073.1	10000008	19999965	17277976	17287080	LOC121569054
Chr07:8367400-20757326	Chr07	NC_055073.1	10000008	19999965	17287156	17292988	LOC121569056
Chr07:8367400-20757326	Chr07	NC_055073.1	10000008	19999965	17302954	17305925	LOC121570423
Chr07:8367400-20757326	Chr07	NC_055073.1	10000008	19999965	17316296	17318534	LOC121570424
Chr07:8367400-20757326	Chr07	NC_055073.1	10000008	19999965	17319117	17331104	LOC121569057
Chr07:8367400-20757326	Chr07	NC_055073.1	10000008	19999965	17348950	17360070	LOC121569058
Chr07:8367400-20757326	Chr07	NC_055073.1	10000008	19999965	17359337	17368797	LOC121569059
Chr07:8367400-20757326	Chr07	NC_055073.1	10000008	19999965	17368975	17370843	LOC121569061
Chr07:8367400-20757326	Chr07	NC_055073.1	10000008	19999965	17371242	17408403	LOC121569060
Chr07:8367400-20757326	Chr07	NC_055073.1	10000008	19999965	17473993	17475716	LOC121570425
Chr07:8367400-20757326	Chr07	NC_055073.1	10000008	19999965	17481813	17490240	LOC121569062
Chr07:8367400-20757326	Chr07	NC_055073.1	10000008	19999965	17526007	17622958	LOC121569063
Chr07:8367400-20757326	Chr07	NC_055073.1	10000008	19999965	17647310	17744292	LOC121569064
Chr07:8367400-20757326	Chr07	NC_055073.1	10000008	19999965	17776632	17800409	LOC121569065
Chr07:8367400-20757326	Chr07	NC_055073.1	10000008	19999965	17803289	17808306	LOC121570426
Chr07:8367400-20757326	Chr07	NC_055073.1	10000008	19999965	17810378	17818856	angptl6
Chr07:8367400-20757326	Chr07	NC_055073.1	10000008	19999965	17846742	17857692	LOC121568656
Chr07:8367400-20757326	Chr07	NC_055073.1	10000008	19999965	17863344	17863977	LOC121568657
Chr07:8367400-20757326	Chr07	NC_055073.1	10000008	19999965	17864265	17866176	p2ry11
Chr07:8367400-20757326	Chr07	NC_055073.1	10000008	19999965	17873922	17877957	eif3g
Chr07:8367400-20757326	Chr07	NC_055073.1	10000008	19999965	17878973	17892618	dnmt1
Chr07:8367400-20757326	Chr07	NC_055073.1	10000008	19999965	17900189	17923924	s1pr2
Chr07:8367400-20757326	Chr07	NC_055073.1	10000008	19999965	17976154	18013094	LOC121568658
Chr07:8367400-20757326	Chr07	NC_055073.1	10000008	19999965	18013225	18016588	LOC121569072
Chr07:8367400-20757326	Chr07	NC_055073.1	10000008	19999965	18016692	18030664	LOC121569071
Chr07:8367400-20757326	Chr07	NC_055073.1	10000008	19999965	18031242	18041914	LOC121569073
Chr07:8367400-20757326	Chr07	NC_055073.1	10000008	19999965	18106813	18139888	LOC121569074
Chr07:8367400-20757326	Chr07	NC_055073.1	10000008	19999965	18140430	18151548	LOC121569076
Chr07:8367400-20757326	Chr07	NC_055073.1	10000008	19999965	18147165	18167440	LOC121569077
Chr07:8367400-20757326	Chr07	NC_055073.1	10000008	19999965	18182459	18225456	LOC121569079
Chr07:8367400-20757326	Chr07	NC_055073.1	10000008	19999965	18230021	18255688	LOC121569080
Chr07:8367400-20757326	Chr07	NC_055073.1	10000008	19999965	18264889	18265885	LOC121570427
Chr07:8367400-20757326	Chr07	NC_055073.1	10000008	19999965	18268190	18268954	LOC121569088
Chr07:8367400-20757326	Chr07	NC_055073.1	10000008	19999965	18271415	18272294	LOC121569084
Chr07:8367400-20757326	Chr07	NC_055073.1	10000008	19999965	18273862	18284524	LOC121569083
Chr07:8367400-20757326	Chr07	NC_055073.1	10000008	19999965	18278412	18282885	LOC121569091
Chr07:8367400-20757326	Chr07	NC_055073.1	10000008	19999965	18285847	18286818	LOC121569085
Chr07:8367400-20757326	Chr07	NC_055073.1	10000008	19999965	18288094	18288871	LOC121569090
Chr07:8367400-20757326	Chr07	NC_055073.1	10000008	19999965	18296489	18297398	LOC121569087
Chr07:8367400-20757326	Chr07	NC_055073.1	10000008	19999965	18331182	18335104	LOC121568659
Chr07:8367400-20757326	Chr07	NC_055073.1	10000008	19999965	18335581	18336030	LOC121568660
Chr07:8367400-20757326	Chr07	NC_055073.1	10000008	19999965	18341267	18342185	LOC121569089
Chr07:8367400-20757326	Chr07	NC_055073.1	10000008	19999965	18344032	18344978	LOC121569092
Chr07:8367400-20757326	Chr07	NC_055073.1	10000008	19999965	18358023	18358585	LOC121568661
Chr07:8367400-20757326	Chr07	NC_055073.1	10000008	19999965	18366656	18367525	LOC121569093
Chr07:8367400-20757326	Chr07	NC_055073.1	10000008	19999965	18369438	18370365	LOC121569096
Chr07:8367400-20757326	Chr07	NC_055073.1	10000008	19999965	18383517	18383960	LOC121569099
Chr07:8367400-20757326	Chr07	NC_055073.1	10000008	19999965	18392053	18392968	LOC121569098
Chr07:8367400-20757326	Chr07	NC_055073.1	10000008	19999965	18394871	18396241	LOC121569095
Chr07:8367400-20757326	Chr07	NC_055073.1	10000008	19999965	18403518	18404412	LOC121569100
Chr07:8367400-20757326	Chr07	NC_055073.1	10000008	19999965	18405646	18406571	LOC121569097
Chr07:8367400-20757326	Chr07	NC_055073.1	10000008	19999965	18410729	18425751	nprl3
Chr07:8367400-20757326	Chr07	NC_055073.1	10000008	19999965	18427969	18463085	LOC121568662
Chr07:8367400-20757326	Chr07	NC_055073.1	10000008	19999965	18450650	18502261	LOC121569102
Chr07:8367400-20757326	Chr07	NC_055073.1	10000008	19999965	18504302	18505944	LOC121570428
Chr07:8367400-20757326	Chr07	NC_055073.1	10000008	19999965	18524092	18527972	LOC121570429
Chr07:8367400-20757326	Chr07	NC_055073.1	10000008	19999965	18532969	18541603	LOC121569103
Chr07:8367400-20757326	Chr07	NC_055073.1	10000008	19999965	18541914	18550901	LOC121569104
Chr07:8367400-20757326	Chr07	NC_055073.1	10000008	19999965	18591681	18599564	LOC121569105
Chr07:8367400-20757326	Chr07	NC_055073.1	10000008	19999965	18601042	18602389	LOC121569108
Chr07:8367400-20757326	Chr07	NC_055073.1	10000008	19999965	18602567	18605391	LOC121569107
Chr07:8367400-20757326	Chr07	NC_055073.1	10000008	19999965	18604463	18607692	LOC121569106
Chr07:8367400-20757326	Chr07	NC_055073.1	10000008	19999965	18608726	18671514	LOC121569109
Chr07:8367400-20757326	Chr07	NC_055073.1	10000008	19999965	18628046	18639974	LOC121569110
Chr07:8367400-20757326	Chr07	NC_055073.1	10000008	19999965	18746178	18789948	LOC121569111
Chr07:8367400-20757326	Chr07	NC_055073.1	10000008	19999965	18891450	18894077	LOC121569114
Chr07:8367400-20757326	Chr07	NC_055073.1	10000008	19999965	18894177	18906618	LOC121569112
Chr07:8367400-20757326	Chr07	NC_055073.1	10000008	19999965	18904312	18926811	LOC121569113
Chr07:8367400-20757326	Chr07	NC_055073.1	10000008	19999965	18939016	19028935	LOC121568663
Chr07:8367400-20757326	Chr07	NC_055073.1	10000008	19999965	19077327	19082458	LOC121570430
Chr07:8367400-20757326	Chr07	NC_055073.1	10000008	19999965	19110157	19126943	LOC121569115
Chr07:8367400-20757326	Chr07	NC_055073.1	10000008	19999965	19175923	19218712	baiap3
Chr07:8367400-20757326	Chr07	NC_055073.1	10000008	19999965	19226866	19241245	LOC121569117
Chr07:8367400-20757326	Chr07	NC_055073.1	10000008	19999965	19244340	19251052	LOC121569119
Chr07:8367400-20757326	Chr07	NC_055073.1	10000008	19999965	19251948	19258905	LOC121569118
Chr07:8367400-20757326	Chr07	NC_055073.1	10000008	19999965	19265967	19268716	LOC121570431
Chr07:8367400-20757326	Chr07	NC_055073.1	10000008	19999965	19273094	19273992	LOC121568664
Chr07:8367400-20757326	Chr07	NC_055073.1	10000008	19999965	19275309	19289874	LOC121569120
Chr07:8367400-20757326	Chr07	NC_055073.1	10000008	19999965	19333515	19352241	LOC121569121
Chr07:8367400-20757326	Chr07	NC_055073.1	10000008	19999965	19431542	19451292	LOC121570432
Chr07:8367400-20757326	Chr07	NC_055073.1	10000008	19999965	19494662	19498708	LOC121568665
Chr07:8367400-20757326	Chr07	NC_055073.1	10000008	19999965	19499421	19512422	LOC121568666
Chr07:8367400-20757326	Chr07	NC_055073.1	10000008	19999965	19515048	19601428	LOC121569122
Chr07:8367400-20757326	Chr07	NC_055073.1	10000008	19999965	19532326	19571016	LOC121570345
Chr07:8367400-20757326	Chr07	NC_055073.1	10000008	19999965	19571731	19584699	LOC121570703
Chr07:8367400-20757326	Chr07	NC_055073.1	10000008	19999965	19612050	19618173	LOC121570433
Chr07:8367400-20757326	Chr07	NC_055073.1	10000008	19999965	19621082	19694476	LOC121569123
Chr07:8367400-20757326	Chr07	NC_055073.1	10000008	19999965	19709924	19715375	pigm
Chr07:8367400-20757326	Chr07	NC_055073.1	10000008	19999965	19721879	19730910	LOC121569124
Chr07:8367400-20757326	Chr07	NC_055073.1	10000008	19999965	19734163	19809681	LOC121569125
Chr07:8367400-20757326	Chr07	NC_055073.1	10000008	19999965	19816002	19870603	LOC121570435
Chr07:8367400-20757326	Chr07	NC_055073.1	10000008	19999965	19881533	19883500	LOC121570436
Chr07:8367400-20757326	Chr07	NC_055073.1	10000008	19999965	19890702	19895718	LOC121570437
Chr07:8367400-20757326	Chr07	NC_055073.1	20000015	20757312	20188068	20215700	LOC121569126
Chr07:8367400-20757326	Chr07	NC_055073.1	20000015	20757312	20451449	20538416	LOC121569127
Chr07:8367400-20757326	Chr07	NC_055073.1	20000015	20757312	20556369	20587316	LOC121569128
Chr07:8367400-20757326	Chr07	NC_055073.1	20000015	20757312	20602519	20731508	LOC121569129
Chr07:8367400-20757326	Chr07	NC_055073.1	20000015	20757312	20619329	20619831	LOC121569131
Chr07:8367400-20757326	Chr07	NC_055073.1	20000015	20757312	20741559	20792832	LOC121569132
Chr07:41313620-43869527	Chr07	NC_055073.1	41313620	43869520	41324521	41339860	LOC121569507
Chr07:41313620-43869527	Chr07	NC_055073.1	41313620	43869520	41372775	41384371	LOC121569508
Chr07:41313620-43869527	Chr07	NC_055073.1	41313620	43869520	41389896	41393329	LOC121569510
Chr07:41313620-43869527	Chr07	NC_055073.1	41313620	43869520	41397379	41419490	znf652
Chr07:41313620-43869527	Chr07	NC_055073.1	41313620	43869520	41420503	41425704	LOC121569512
Chr07:41313620-43869527	Chr07	NC_055073.1	41313620	43869520	41426432	41427824	LOC121569513
Chr07:41313620-43869527	Chr07	NC_055073.1	41313620	43869520	41427461	41428474	LOC121569514
Chr07:41313620-43869527	Chr07	NC_055073.1	41313620	43869520	41430089	41439123	LOC121569515
Chr07:41313620-43869527	Chr07	NC_055073.1	41313620	43869520	41442057	41483154	LOC121569516
Chr07:41313620-43869527	Chr07	NC_055073.1	41313620	43869520	41522381	41580473	LOC121569517
Chr07:41313620-43869527	Chr07	NC_055073.1	41313620	43869520	41633277	41659605	LOC121570209
Chr07:41313620-43869527	Chr07	NC_055073.1	41313620	43869520	41661936	41666900	LOC121569518
Chr07:41313620-43869527	Chr07	NC_055073.1	41313620	43869520	41669266	41672134	LOC121570527
Chr07:41313620-43869527	Chr07	NC_055073.1	41313620	43869520	41672922	41691152	LOC121569519
Chr07:41313620-43869527	Chr07	NC_055073.1	41313620	43869520	41700761	41709228	LOC121569520
Chr07:41313620-43869527	Chr07	NC_055073.1	41313620	43869520	41723482	41730277	LOC121569521
Chr07:41313620-43869527	Chr07	NC_055073.1	41313620	43869520	41732222	41735418	LOC121569525
Chr07:41313620-43869527	Chr07	NC_055073.1	41313620	43869520	41735680	41739502	LOC121569523
Chr07:41313620-43869527	Chr07	NC_055073.1	41313620	43869520	41739605	41740986	LOC121569524
Chr07:41313620-43869527	Chr07	NC_055073.1	41313620	43869520	41741106	41744961	LOC121569522
Chr07:41313620-43869527	Chr07	NC_055073.1	41313620	43869520	41747927	41749989	LOC121570528
Chr07:41313620-43869527	Chr07	NC_055073.1	41313620	43869520	41776104	41817780	LOC121569527
Chr07:41313620-43869527	Chr07	NC_055073.1	41313620	43869520	41791271	41791713	LOC121569530
Chr07:41313620-43869527	Chr07	NC_055073.1	41313620	43869520	41809857	41813617	LOC121569529
Chr07:41313620-43869527	Chr07	NC_055073.1	41313620	43869520	41818658	41821809	LOC121570529
Chr07:41313620-43869527	Chr07	NC_055073.1	41313620	43869520	41828325	41849067	LOC121569531
Chr07:41313620-43869527	Chr07	NC_055073.1	41313620	43869520	41849756	41859794	LOC121569532
Chr07:41313620-43869527	Chr07	NC_055073.1	41313620	43869520	41862060	41864837	LOC121570530
Chr07:41313620-43869527	Chr07	NC_055073.1	41313620	43869520	41870357	41890861	LOC121569533
Chr07:41313620-43869527	Chr07	NC_055073.1	41313620	43869520	41893372	41894631	LOC121570531
Chr07:41313620-43869527	Chr07	NC_055073.1	41313620	43869520	41895851	41899386	LOC121570210
Chr07:41313620-43869527	Chr07	NC_055073.1	41313620	43869520	41899376	41906912	LOC121569534
Chr07:41313620-43869527	Chr07	NC_055073.1	41313620	43869520	41933754	41970715	LOC121570211
Chr07:41313620-43869527	Chr07	NC_055073.1	41313620	43869520	41970915	41973810	LOC121570212
Chr07:41313620-43869527	Chr07	NC_055073.1	41313620	43869520	41981818	41983485	LOC121569535
Chr07:41313620-43869527	Chr07	NC_055073.1	41313620	43869520	41982191	41982279	LOC121570850
Chr07:41313620-43869527	Chr07	NC_055073.1	41313620	43869520	41982458	41982546	LOC121570855
Chr07:41313620-43869527	Chr07	NC_055073.1	41313620	43869520	41982725	41982813	LOC121570852
Chr07:41313620-43869527	Chr07	NC_055073.1	41313620	43869520	41982953	41983041	LOC121570854
Chr07:41313620-43869527	Chr07	NC_055073.1	41313620	43869520	41984563	41996342	LOC121569536
Chr07:41313620-43869527	Chr07	NC_055073.1	41313620	43869520	42011555	42020029	LOC121569537
Chr07:41313620-43869527	Chr07	NC_055073.1	41313620	43869520	42053082	42092756	LOC121570213
Chr07:41313620-43869527	Chr07	NC_055073.1	41313620	43869520	42176752	42206197	sec22c
Chr07:41313620-43869527	Chr07	NC_055073.1	41313620	43869520	42321988	42336658	LOC121570214
Chr07:41313620-43869527	Chr07	NC_055073.1	41313620	43869520	42340147	42342334	LOC121570532
Chr07:41313620-43869527	Chr07	NC_055073.1	41313620	43869520	42348162	42367504	LOC121569540
Chr07:41313620-43869527	Chr07	NC_055073.1	41313620	43869520	42371722	42400461	LOC121569541
Chr07:41313620-43869527	Chr07	NC_055073.1	41313620	43869520	42409718	42430646	LOC121570533
Chr07:41313620-43869527	Chr07	NC_055073.1	41313620	43869520	42431535	42432741	LOC121570534
Chr07:41313620-43869527	Chr07	NC_055073.1	41313620	43869520	42538300	42636253	LOC121569542
Chr07:41313620-43869527	Chr07	NC_055073.1	41313620	43869520	42794682	42800848	LOC121569545
Chr07:41313620-43869527	Chr07	NC_055073.1	41313620	43869520	42800647	42803491	LOC121569546
Chr07:41313620-43869527	Chr07	NC_055073.1	41313620	43869520	42803614	42829418	LOC121569543
Chr07:41313620-43869527	Chr07	NC_055073.1	41313620	43869520	42829639	42893214	LOC121569547
Chr07:41313620-43869527	Chr07	NC_055073.1	41313620	43869520	42909541	42917556	LOC121569548
Chr07:41313620-43869527	Chr07	NC_055073.1	41313620	43869520	42980945	42984303	LOC121569552
Chr07:41313620-43869527	Chr07	NC_055073.1	41313620	43869520	42981307	42981390	LOC121570805
Chr07:41313620-43869527	Chr07	NC_055073.1	41313620	43869520	42981828	42981910	LOC121570804
Chr07:41313620-43869527	Chr07	NC_055073.1	41313620	43869520	42982924	42983005	LOC121570806
Chr07:41313620-43869527	Chr07	NC_055073.1	41313620	43869520	42983392	42983475	LOC121570803
Chr07:41313620-43869527	Chr07	NC_055073.1	41313620	43869520	42984303	42991623	LOC121569550
Chr07:41313620-43869527	Chr07	NC_055073.1	41313620	43869520	42991801	43010841	LOC121569549
Chr07:41313620-43869527	Chr07	NC_055073.1	41313620	43869520	43014895	43056531	LOC121569553
Chr07:41313620-43869527	Chr07	NC_055073.1	41313620	43869520	43060186	43071282	LOC121569554
Chr07:41313620-43869527	Chr07	NC_055073.1	41313620	43869520	43078198	43084457	LOC121569555
Chr07:41313620-43869527	Chr07	NC_055073.1	41313620	43869520	43086688	43096929	LOC121569556
Chr07:41313620-43869527	Chr07	NC_055073.1	41313620	43869520	43158393	43178881	LOC121570215
Chr07:41313620-43869527	Chr07	NC_055073.1	41313620	43869520	43224950	43264614	LOC121569558
Chr07:41313620-43869527	Chr07	NC_055073.1	41313620	43869520	43275932	43300832	LOC121569559
Chr07:41313620-43869527	Chr07	NC_055073.1	41313620	43869520	43302083	43312042	LOC121569561
Chr07:41313620-43869527	Chr07	NC_055073.1	41313620	43869520	43311451	43315129	LOC121569562
Chr07:41313620-43869527	Chr07	NC_055073.1	41313620	43869520	43315223	43326474	LOC121569560
Chr07:41313620-43869527	Chr07	NC_055073.1	41313620	43869520	43329056	43344626	LOC121569563
Chr07:41313620-43869527	Chr07	NC_055073.1	41313620	43869520	43345173	43395140	LOC121569564
Chr07:41313620-43869527	Chr07	NC_055073.1	41313620	43869520	43415532	43457569	LOC121569565
Chr07:41313620-43869527	Chr07	NC_055073.1	41313620	43869520	43461707	43480686	LOC121569566
Chr07:41313620-43869527	Chr07	NC_055073.1	41313620	43869520	43486256	43492976	LOC121569567
Chr07:41313620-43869527	Chr07	NC_055073.1	41313620	43869520	43502073	43504820	LOC121570216
Chr07:41313620-43869527	Chr07	NC_055073.1	41313620	43869520	43507428	43509456	LOC121570535
Chr07:41313620-43869527	Chr07	NC_055073.1	41313620	43869520	43513410	43515248	LOC121570536
Chr07:41313620-43869527	Chr07	NC_055073.1	41313620	43869520	43612192	43646409	LOC121569569
Chr07:41313620-43869527	Chr07	NC_055073.1	41313620	43869520	43736194	43740350	LOC121569570
Chr07:41313620-43869527	Chr07	NC_055073.1	41313620	43869520	43741350	43753511	LOC121569571
Chr07:41313620-43869527	Chr07	NC_055073.1	41313620	43869520	43754908	43757939	LOC121569572
Chr07:41313620-43869527	Chr07	NC_055073.1	41313620	43869520	43773599	43780698	LOC121570537
Chr07:41313620-43869527	Chr07	NC_055073.1	41313620	43869520	43787411	43806202	LOC121569574
Chr07:41313620-43869527	Chr07	NC_055073.1	41313620	43869520	43806447	43807499	LOC121569573
Chr07:41313620-43869527	Chr07	NC_055073.1	41313620	43869520	43807649	43813704	LOC121570218
Chr07:41313620-43869527	Chr07	NC_055073.1	41313620	43869520	43815354	43824483	LOC121569575
Chr07:41313620-43869527	Chr07	NC_055073.1	41313620	43869520	43831907	43833952	LOC121570538
Chr07:71268230-73566713	Chr07	NC_055073.1	71268290	73566681	71239709	71332672	LOC121570637
Chr07:71268230-73566713	Chr07	NC_055073.1	71268290	73566681	71397796	71399032	LOC121570638
Chr07:71268230-73566713	Chr07	NC_055073.1	71268290	73566681	71471747	71481186	LOC121570639
Chr07:71268230-73566713	Chr07	NC_055073.1	71268290	73566681	71486361	71668372	LOC121569948
Chr07:71268230-73566713	Chr07	NC_055073.1	71268290	73566681	71634384	71636792	LOC121570276
Chr07:71268230-73566713	Chr07	NC_055073.1	71268290	73566681	71672967	71688384	LOC121569949
Chr07:71268230-73566713	Chr07	NC_055073.1	71268290	73566681	71698673	71703623	LOC121570277
Chr07:71268230-73566713	Chr07	NC_055073.1	71268290	73566681	71760900	71761183	LOC121570743
Chr07:71268230-73566713	Chr07	NC_055073.1	71268290	73566681	71766361	71767038	LOC121570640
Chr07:71268230-73566713	Chr07	NC_055073.1	71268290	73566681	71767083	71767338	LOC121570701
Chr07:71268230-73566713	Chr07	NC_055073.1	71268290	73566681	71792144	71794024	LOC121570641
Chr07:71268230-73566713	Chr07	NC_055073.1	71268290	73566681	71856056	71869918	myd88
Chr07:71268230-73566713	Chr07	NC_055073.1	71268290	73566681	71881731	71900681	LOC121569951
Chr07:71268230-73566713	Chr07	NC_055073.1	71268290	73566681	71968135	71968506	LOC121570642
Chr07:71268230-73566713	Chr07	NC_055073.1	71268290	73566681	71995661	72022381	csrnp1b
Chr07:71268230-73566713	Chr07	NC_055073.1	71268290	73566681	72217732	72225773	LOC121570643
Chr07:71268230-73566713	Chr07	NC_055073.1	71268290	73566681	72262696	72372522	LOC121569953
Chr07:71268230-73566713	Chr07	NC_055073.1	71268290	73566681	72271345	72274258	LOC121570278
Chr07:71268230-73566713	Chr07	NC_055073.1	71268290	73566681	72421024	72588568	phex
Chr07:71268230-73566713	Chr07	NC_055073.1	71268290	73566681	72612979	72615240	LOC121570644
Chr07:71268230-73566713	Chr07	NC_055073.1	71268290	73566681	72620391	72623692	LOC121570280
Chr07:71268230-73566713	Chr07	NC_055073.1	71268290	73566681	72626766	72711407	ptchd1
Chr07:71268230-73566713	Chr07	NC_055073.1	71268290	73566681	72713664	72721333	LOC121569955
Chr07:71268230-73566713	Chr07	NC_055073.1	71268290	73566681	72716674	72719675	LOC121569956
Chr07:71268230-73566713	Chr07	NC_055073.1	71268290	73566681	72756985	72773152	LOC121570645
Chr07:71268230-73566713	Chr07	NC_055073.1	71268290	73566681	72818377	72878307	LOC121569957
Chr07:71268230-73566713	Chr07	NC_055073.1	71268290	73566681	72916078	72935603	LOC121570281
Chr07:71268230-73566713	Chr07	NC_055073.1	71268290	73566681	73292553	73385641	LOC121569958
Chr07:71268230-73566713	Chr07	NC_055073.1	71268290	73566681	73556674	73558559	LOC121570702
Chr08:3931-1035316	Chr08	NC_055074.1	3937	1035298	324047	324688	LOC121570992
Chr08:3931-1035316	Chr08	NC_055074.1	3937	1035298	396909	398187	LOC121570993
Chr08:3931-1035316	Chr08	NC_055074.1	3937	1035298	545962	740063	LOC121571027
Chr08:72701476-75578389	Chr08	NC_055074.1	72701484	75578386	72706357	72711641	lrp10
Chr08:72701476-75578389	Chr08	NC_055074.1	72701484	75578386	72743318	72752687	mmp14a
Chr08:72701476-75578389	Chr08	NC_055074.1	72701484	75578386	72761162	72765619	mrpl52
Chr08:72701476-75578389	Chr08	NC_055074.1	72701484	75578386	72767432	72780106	ajuba
Chr08:72701476-75578389	Chr08	NC_055074.1	72701484	75578386	72786896	72809632	acin1b
Chr08:72701476-75578389	Chr08	NC_055074.1	72701484	75578386	72805419	72805537	LOC121573086
Chr08:72701476-75578389	Chr08	NC_055074.1	72701484	75578386	72808449	72808566	LOC121573085
Chr08:72701476-75578389	Chr08	NC_055074.1	72701484	75578386	72809532	72809651	LOC121573087
Chr08:72701476-75578389	Chr08	NC_055074.1	72701484	75578386	72813427	72822288	efs
Chr08:72701476-75578389	Chr08	NC_055074.1	72701484	75578386	72832362	72835719	dhrs4
Chr08:72701476-75578389	Chr08	NC_055074.1	72701484	75578386	72835970	72838701	LOC121572192
Chr08:72701476-75578389	Chr08	NC_055074.1	72701484	75578386	72838755	72845785	tinf2
Chr08:72701476-75578389	Chr08	NC_055074.1	72701484	75578386	72846842	72853410	cideb
Chr08:72701476-75578389	Chr08	NC_055074.1	72701484	75578386	72855188	72858840	LOC121572194
Chr08:72701476-75578389	Chr08	NC_055074.1	72701484	75578386	72867884	72871755	gmpr2
Chr08:72701476-75578389	Chr08	NC_055074.1	72701484	75578386	72878359	72879672	nedd8
Chr08:72701476-75578389	Chr08	NC_055074.1	72701484	75578386	72882113	72912976	slc7a8a
Chr08:72701476-75578389	Chr08	NC_055074.1	72701484	75578386	72961816	73082993	svep1
Chr08:72701476-75578389	Chr08	NC_055074.1	72701484	75578386	73082870	73100760	txn
Chr08:72701476-75578389	Chr08	NC_055074.1	72701484	75578386	73138120	73148634	LOC121572201
Chr08:72701476-75578389	Chr08	NC_055074.1	72701484	75578386	73148697	73167710	haus3
Chr08:72701476-75578389	Chr08	NC_055074.1	72701484	75578386	73167455	73241961	poln
Chr08:72701476-75578389	Chr08	NC_055074.1	72701484	75578386	73250994	73262942	nat8l
Chr08:72701476-75578389	Chr08	NC_055074.1	72701484	75578386	73281180	73285492	c8h4orf48
Chr08:72701476-75578389	Chr08	NC_055074.1	72701484	75578386	73286282	73296147	nelfa
Chr08:72701476-75578389	Chr08	NC_055074.1	72701484	75578386	73297429	73306140	faah2b
Chr08:72701476-75578389	Chr08	NC_055074.1	72701484	75578386	73328795	73331981	LOC121572206
Chr08:72701476-75578389	Chr08	NC_055074.1	72701484	75578386	73336802	73368377	tesk1b
Chr08:72701476-75578389	Chr08	NC_055074.1	72701484	75578386	73375842	73378005	LOC121572208
Chr08:72701476-75578389	Chr08	NC_055074.1	72701484	75578386	73379432	73393095	pik3c3
Chr08:72701476-75578389	Chr08	NC_055074.1	72701484	75578386	73394400	73397182	msmp1
Chr08:72701476-75578389	Chr08	NC_055074.1	72701484	75578386	73397276	73402563	rgp1
Chr08:72701476-75578389	Chr08	NC_055074.1	72701484	75578386	73413887	73425342	gba2
Chr08:72701476-75578389	Chr08	NC_055074.1	72701484	75578386	73524513	73578107	LOC121572211
Chr08:72701476-75578389	Chr08	NC_055074.1	72701484	75578386	73751954	73797364	LOC121572212
Chr08:72701476-75578389	Chr08	NC_055074.1	72701484	75578386	73916929	73992857	LOC121572214
Chr08:72701476-75578389	Chr08	NC_055074.1	72701484	75578386	74005423	74023912	LOC121572215
Chr08:72701476-75578389	Chr08	NC_055074.1	72701484	75578386	74023998	74027355	LOC121572216
Chr08:72701476-75578389	Chr08	NC_055074.1	72701484	75578386	74028602	74030662	LOC121573003
Chr08:72701476-75578389	Chr08	NC_055074.1	72701484	75578386	74032902	74054742	LOC121572217
Chr08:72701476-75578389	Chr08	NC_055074.1	72701484	75578386	74087544	74196793	fam91a1
Chr08:72701476-75578389	Chr08	NC_055074.1	72701484	75578386	74168458	74171275	LOC121572219
Chr08:72701476-75578389	Chr08	NC_055074.1	72701484	75578386	74245225	74247029	lratd2a
Chr08:72701476-75578389	Chr08	NC_055074.1	72701484	75578386	74307022	74350681	trib1
Chr08:72701476-75578389	Chr08	NC_055074.1	72701484	75578386	74475290	74476540	LOC121573005
Chr08:72701476-75578389	Chr08	NC_055074.1	72701484	75578386	74594902	74644396	triqk
Chr08:72701476-75578389	Chr08	NC_055074.1	72701484	75578386	75035145	75258697	LOC121572224
Chr08:72701476-75578389	Chr08	NC_055074.1	72701484	75578386	75339827	75350199	otud6b
Chr08:72701476-75578389	Chr08	NC_055074.1	72701484	75578386	75351171	75397457	LOC121572226
Chr08:72701476-75578389	Chr08	NC_055074.1	72701484	75578386	75397933	75398818	LOC121573006
Chr08:72701476-75578389	Chr08	NC_055074.1	72701484	75578386	75419537	75454834	LOC121572227
Chr08:72701476-75578389	Chr08	NC_055074.1	72701484	75578386	75477772	75485571	tdp2b
Chr08:72701476-75578389	Chr08	NC_055074.1	72701484	75578386	75495113	75497134	LOC121573008
Chr08:72701476-75578389	Chr08	NC_055074.1	72701484	75578386	75498471	75505022	LOC121572229
Chr08:72701476-75578389	Chr08	NC_055074.1	72701484	75578386	75505724	75507368	LOC121573009
Chr08:72701476-75578389	Chr08	NC_055074.1	72701484	75578386	75530996	75533050	LOC121572230
Chr10:26941276-28129005	Chr10	NC_055076.1	26941279	28128996	26686771	26953179	LOC121575046
Chr10:26941276-28129005	Chr10	NC_055076.1	26941279	28128996	27172398	27237370	cfap20dc
Chr10:26941276-28129005	Chr10	NC_055076.1	26941279	28128996	27238370	27239249	LOC121575872
Chr10:26941276-28129005	Chr10	NC_055076.1	26941279	28128996	27242314	27251840	si:dkeyp-67f1.2
Chr10:26941276-28129005	Chr10	NC_055076.1	26941279	28128996	27252716	27264668	LOC121575050
Chr10:26941276-28129005	Chr10	NC_055076.1	26941279	28128996	27267491	27338835	camk1a
Chr10:26941276-28129005	Chr10	NC_055076.1	26941279	28128996	27343887	27398638	pbrm1l
Chr10:26941276-28129005	Chr10	NC_055076.1	26941279	28128996	27400756	27407847	LOC121575052
Chr10:26941276-28129005	Chr10	NC_055076.1	26941279	28128996	27408738	27413395	LOC121575053
Chr10:26941276-28129005	Chr10	NC_055076.1	26941279	28128996	27416325	27421402	si:dkey-7k24.5
Chr10:26941276-28129005	Chr10	NC_055076.1	26941279	28128996	27424880	27491988	kcnb1
Chr10:26941276-28129005	Chr10	NC_055076.1	26941279	28128996	27492358	27505460	ptgis
Chr10:26941276-28129005	Chr10	NC_055076.1	26941279	28128996	27510794	27598661	LOC121575056
Chr10:26941276-28129005	Chr10	NC_055076.1	26941279	28128996	27776087	27793739	LOC121575876
Chr10:26941276-28129005	Chr10	NC_055076.1	26941279	28128996	27802123	27804805	LOC121575877
Chr10:26941276-28129005	Chr10	NC_055076.1	26941279	28128996	27806170	27808895	LOC121575057
Chr10:26941276-28129005	Chr10	NC_055076.1	26941279	28128996	27845784	27853681	LOC121575058
Chr10:26941276-28129005	Chr10	NC_055076.1	26941279	28128996	27870747	27884288	LOC121575059
Chr10:26941276-28129005	Chr10	NC_055076.1	26941279	28128996	27890509	27895746	LOC121575061
Chr10:26941276-28129005	Chr10	NC_055076.1	26941279	28128996	27894897	27928814	LOC121575060
Chr10:26941276-28129005	Chr10	NC_055076.1	26941279	28128996	27952025	27965885	LOC121575063
Chr10:26941276-28129005	Chr10	NC_055076.1	26941279	28128996	27966518	27981564	LOC121575064
Chr10:26941276-28129005	Chr10	NC_055076.1	26941279	28128996	27981123	27992722	LOC121575065
Chr10:26941276-28129005	Chr10	NC_055076.1	26941279	28128996	28001805	28004013	LOC121575938
Chr10:26941276-28129005	Chr10	NC_055076.1	26941279	28128996	28025582	28039844	LOC121575878
Chr10:26941276-28129005	Chr10	NC_055076.1	26941279	28128996	28043519	28058170	slc2a11a
Chr10:26941276-28129005	Chr10	NC_055076.1	26941279	28128996	28058661	28072876	LOC121575940
Chr10:26941276-28129005	Chr10	NC_055076.1	26941279	28128996	28079649	28097467	LOC121575066
Chr10:26941276-28129005	Chr10	NC_055076.1	26941279	28128996	28098658	28115298	LOC121575067
Chr13:7337-13407836	Chr13	NC_055079.1	7349	9999944	14516	18600	LOC121580096
Chr13:7337-13407836	Chr13	NC_055079.1	7349	9999944	27702	29254	LOC121580097
Chr13:7337-13407836	Chr13	NC_055079.1	7349	9999944	37807	38833	LOC121580024
Chr13:7337-13407836	Chr13	NC_055079.1	7349	9999944	47893	48849	LOC121580025
Chr13:7337-13407836	Chr13	NC_055079.1	7349	9999944	59634	60447	LOC121580098
Chr13:7337-13407836	Chr13	NC_055079.1	7349	9999944	66160	66626	LOC121580102
Chr13:7337-13407836	Chr13	NC_055079.1	7349	9999944	66807	67551	LOC121580099
Chr13:7337-13407836	Chr13	NC_055079.1	7349	9999944	67674	68195	LOC121580100
Chr13:7337-13407836	Chr13	NC_055079.1	7349	9999944	68656	75158	LOC121580365
Chr13:7337-13407836	Chr13	NC_055079.1	7349	9999944	81134	84250	dram1
Chr13:7337-13407836	Chr13	NC_055079.1	7349	9999944	88506	94848	washc3
Chr13:7337-13407836	Chr13	NC_055079.1	7349	9999944	100272	113612	igf1
Chr13:7337-13407836	Chr13	NC_055079.1	7349	9999944	121009	123163	pmch
Chr13:7337-13407836	Chr13	NC_055079.1	7349	9999944	123189	136024	LOC121578999
Chr13:7337-13407836	Chr13	NC_055079.1	7349	9999944	136339	147911	nup37
Chr13:7337-13407836	Chr13	NC_055079.1	7349	9999944	156312	162893	th2
Chr13:7337-13407836	Chr13	NC_055079.1	7349	9999944	163250	178943	pah
Chr13:7337-13407836	Chr13	NC_055079.1	7349	9999944	187583	227861	LOC121580027
Chr13:7337-13407836	Chr13	NC_055079.1	7349	9999944	243422	245179	ascl1a
Chr13:7337-13407836	Chr13	NC_055079.1	7349	9999944	248596	258167	itfg2
Chr13:7337-13407836	Chr13	NC_055079.1	7349	9999944	272274	293768	nrip2
Chr13:7337-13407836	Chr13	NC_055079.1	7349	9999944	303043	306937	klhl42
Chr13:7337-13407836	Chr13	NC_055079.1	7349	9999944	312212	319282	LOC121580028
Chr13:7337-13407836	Chr13	NC_055079.1	7349	9999944	318020	318380	LOC121579008
Chr13:7337-13407836	Chr13	NC_055079.1	7349	9999944	319958	324691	LOC121579007
Chr13:7337-13407836	Chr13	NC_055079.1	7349	9999944	326551	330490	amdhd1
Chr13:7337-13407836	Chr13	NC_055079.1	7349	9999944	330664	333243	snrpf
Chr13:7337-13407836	Chr13	NC_055079.1	7349	9999944	334857	340609	LOC121580105
Chr13:7337-13407836	Chr13	NC_055079.1	7349	9999944	354873	388538	ntn4
Chr13:7337-13407836	Chr13	NC_055079.1	7349	9999944	390900	404466	usp44
Chr13:7337-13407836	Chr13	NC_055079.1	7349	9999944	404674	410556	LOC121579012
Chr13:7337-13407836	Chr13	NC_055079.1	7349	9999944	412003	423951	vezt
Chr13:7337-13407836	Chr13	NC_055079.1	7349	9999944	451014	452473	ndufa12
Chr13:7337-13407836	Chr13	NC_055079.1	7349	9999944	463085	516272	tmcc3
Chr13:7337-13407836	Chr13	NC_055079.1	7349	9999944	532873	534398	LOC121580029
Chr13:7337-13407836	Chr13	NC_055079.1	7349	9999944	535221	536183	LOC121579017
Chr13:7337-13407836	Chr13	NC_055079.1	7349	9999944	538142	539650	LOC121579019
Chr13:7337-13407836	Chr13	NC_055079.1	7349	9999944	542510	548705	LOC121579018
Chr13:7337-13407836	Chr13	NC_055079.1	7349	9999944	542790	584682	LOC121580030
Chr13:7337-13407836	Chr13	NC_055079.1	7349	9999944	560947	562550	LOC121579020
Chr13:7337-13407836	Chr13	NC_055079.1	7349	9999944	586830	602045	LOC121579021
Chr13:7337-13407836	Chr13	NC_055079.1	7349	9999944	602518	613121	LOC121580031
Chr13:7337-13407836	Chr13	NC_055079.1	7349	9999944	625576	633793	LOC121580032
Chr13:7337-13407836	Chr13	NC_055079.1	7349	9999944	650121	651130	LOC121580033
Chr13:7337-13407836	Chr13	NC_055079.1	7349	9999944	657416	675824	LOC121579039
Chr13:7337-13407836	Chr13	NC_055079.1	7349	9999944	682111	683056	LOC121580034
Chr13:7337-13407836	Chr13	NC_055079.1	7349	9999944	690060	692151	LOC121580035
Chr13:7337-13407836	Chr13	NC_055079.1	7349	9999944	692935	713322	LOC121579036
Chr13:7337-13407836	Chr13	NC_055079.1	7349	9999944	701606	701924	LOC121579034
Chr13:7337-13407836	Chr13	NC_055079.1	7349	9999944	723554	740945	LOC121579035
Chr13:7337-13407836	Chr13	NC_055079.1	7349	9999944	729541	729981	LOC121579032
Chr13:7337-13407836	Chr13	NC_055079.1	7349	9999944	741962	742518	LOC121579029
Chr13:7337-13407836	Chr13	NC_055079.1	7349	9999944	751684	753449	LOC121579031
Chr13:7337-13407836	Chr13	NC_055079.1	7349	9999944	769129	770031	LOC121580037
Chr13:7337-13407836	Chr13	NC_055079.1	7349	9999944	826768	827269	LOC121580038
Chr13:7337-13407836	Chr13	NC_055079.1	7349	9999944	838048	838853	LOC121579028
Chr13:7337-13407836	Chr13	NC_055079.1	7349	9999944	850695	852506	LOC121580039
Chr13:7337-13407836	Chr13	NC_055079.1	7349	9999944	874076	875543	LOC121579022
Chr13:7337-13407836	Chr13	NC_055079.1	7349	9999944	898514	899840	LOC121580040
Chr13:7337-13407836	Chr13	NC_055079.1	7349	9999944	909552	910302	LOC121579023
Chr13:7337-13407836	Chr13	NC_055079.1	7349	9999944	911908	920656	LOC121580041
Chr13:7337-13407836	Chr13	NC_055079.1	7349	9999944	921950	922531	LOC121579026
Chr13:7337-13407836	Chr13	NC_055079.1	7349	9999944	931501	932693	LOC121579040
Chr13:7337-13407836	Chr13	NC_055079.1	7349	9999944	938333	939490	LOC121579025
Chr13:7337-13407836	Chr13	NC_055079.1	7349	9999944	940335	941712	LOC121579033
Chr13:7337-13407836	Chr13	NC_055079.1	7349	9999944	942094	945043	LOC121580042
Chr13:7337-13407836	Chr13	NC_055079.1	7349	9999944	944446	946976	LOC121579038
Chr13:7337-13407836	Chr13	NC_055079.1	7349	9999944	956760	957364	LOC121579024
Chr13:7337-13407836	Chr13	NC_055079.1	7349	9999944	958753	982435	LOC121580043
Chr13:7337-13407836	Chr13	NC_055079.1	7349	9999944	968060	968804	LOC121579027
Chr13:7337-13407836	Chr13	NC_055079.1	7349	9999944	970120	970665	LOC121579030
Chr13:7337-13407836	Chr13	NC_055079.1	7349	9999944	995581	996795	LOC121579041
Chr13:7337-13407836	Chr13	NC_055079.1	7349	9999944	1071826	1072553	LOC121579042
Chr13:7337-13407836	Chr13	NC_055079.1	7349	9999944	1080492	1083254	LOC121580044
Chr13:7337-13407836	Chr13	NC_055079.1	7349	9999944	1109991	1134042	LOC121580045
Chr13:7337-13407836	Chr13	NC_055079.1	7349	9999944	1139123	1144337	LOC121580046
Chr13:7337-13407836	Chr13	NC_055079.1	7349	9999944	1168640	1170553	LOC121579044
Chr13:7337-13407836	Chr13	NC_055079.1	7349	9999944	1208123	1215635	LOC121580048
Chr13:7337-13407836	Chr13	NC_055079.1	7349	9999944	1256061	1256337	LOC121579043
Chr13:7337-13407836	Chr13	NC_055079.1	7349	9999944	1274338	1276113	LOC121580049
Chr13:7337-13407836	Chr13	NC_055079.1	7349	9999944	1360401	1361867	LOC121580050
Chr13:7337-13407836	Chr13	NC_055079.1	7349	9999944	1363389	1364876	LOC121579045
Chr13:7337-13407836	Chr13	NC_055079.1	7349	9999944	1386892	1387486	LOC121579046
Chr13:7337-13407836	Chr13	NC_055079.1	7349	9999944	1387482	1396257	LOC121579047
Chr13:7337-13407836	Chr13	NC_055079.1	7349	9999944	1397568	1399858	LOC121580051
Chr13:7337-13407836	Chr13	NC_055079.1	7349	9999944	1400126	1410478	LOC121580052
Chr13:7337-13407836	Chr13	NC_055079.1	7349	9999944	1427471	1429797	LOC121580053
Chr13:7337-13407836	Chr13	NC_055079.1	7349	9999944	1458857	1461545	LOC121580054
Chr13:7337-13407836	Chr13	NC_055079.1	7349	9999944	1464113	1477365	LOC121580055
Chr13:7337-13407836	Chr13	NC_055079.1	7349	9999944	1479050	1487429	LOC121580056
Chr13:7337-13407836	Chr13	NC_055079.1	7349	9999944	1487521	1492692	LOC121579049
Chr13:7337-13407836	Chr13	NC_055079.1	7349	9999944	1512716	1515038	LOC121580106
Chr13:7337-13407836	Chr13	NC_055079.1	7349	9999944	1548314	1614186	ppp1r12a
Chr13:7337-13407836	Chr13	NC_055079.1	7349	9999944	1654851	1678067	LOC121580058
Chr13:7337-13407836	Chr13	NC_055079.1	7349	9999944	1701454	1770792	pawr
Chr13:7337-13407836	Chr13	NC_055079.1	7349	9999944	1892571	2043850	syt1a
Chr13:7337-13407836	Chr13	NC_055079.1	7349	9999944	2051105	2055177	LOC121579053
Chr13:7337-13407836	Chr13	NC_055079.1	7349	9999944	2057486	2097656	LOC121579054
Chr13:7337-13407836	Chr13	NC_055079.1	7349	9999944	2168208	2203476	syt10
Chr13:7337-13407836	Chr13	NC_055079.1	7349	9999944	2227459	2228504	tnnt2c
Chr13:7337-13407836	Chr13	NC_055079.1	7349	9999944	2233951	2245312	LOC121579055
Chr13:7337-13407836	Chr13	NC_055079.1	7349	9999944	2252826	2258683	rps16
Chr13:7337-13407836	Chr13	NC_055079.1	7349	9999944	2268916	2285948	LOC121579057
Chr13:7337-13407836	Chr13	NC_055079.1	7349	9999944	2295959	2297438	myf6
Chr13:7337-13407836	Chr13	NC_055079.1	7349	9999944	2300428	2305236	myf5
Chr13:7337-13407836	Chr13	NC_055079.1	7349	9999944	2312021	2361936	lin7a
Chr13:7337-13407836	Chr13	NC_055079.1	7349	9999944	2361330	2403282	acss3
Chr13:7337-13407836	Chr13	NC_055079.1	7349	9999944	2407632	2598353	ppfia2
Chr13:7337-13407836	Chr13	NC_055079.1	7349	9999944	2663994	2665800	llph
Chr13:7337-13407836	Chr13	NC_055079.1	7349	9999944	2667047	2673970	hcls1
Chr13:7337-13407836	Chr13	NC_055079.1	7349	9999944	2673983	2698098	golgb1
Chr13:7337-13407836	Chr13	NC_055079.1	7349	9999944	2674252	2677387	LOC121579065
Chr13:7337-13407836	Chr13	NC_055079.1	7349	9999944	2703905	2707315	guca1a
Chr13:7337-13407836	Chr13	NC_055079.1	7349	9999944	2709337	2719282	orc5
Chr13:7337-13407836	Chr13	NC_055079.1	7349	9999944	2722360	2752914	lhfpl3
Chr13:7337-13407836	Chr13	NC_055079.1	7349	9999944	2806480	2924239	LOC121580061
Chr13:7337-13407836	Chr13	NC_055079.1	7349	9999944	2963243	3163577	LOC121579069
Chr13:7337-13407836	Chr13	NC_055079.1	7349	9999944	3468066	3537242	LOC121579070
Chr13:7337-13407836	Chr13	NC_055079.1	7349	9999944	3508893	3509001	LOC121580412
Chr13:7337-13407836	Chr13	NC_055079.1	7349	9999944	3512661	3512771	LOC121580411
Chr13:7337-13407836	Chr13	NC_055079.1	7349	9999944	3849956	4368797	LOC121579071
Chr13:7337-13407836	Chr13	NC_055079.1	7349	9999944	4484423	4533560	LOC121580110
Chr13:7337-13407836	Chr13	NC_055079.1	7349	9999944	4550309	4677984	LOC121579072
Chr13:7337-13407836	Chr13	NC_055079.1	7349	9999944	4732871	4760877	LOC121579073
Chr13:7337-13407836	Chr13	NC_055079.1	7349	9999944	4774117	4803273	LOC121580111
Chr13:7337-13407836	Chr13	NC_055079.1	7349	9999944	4840105	4856997	LOC121579074
Chr13:7337-13407836	Chr13	NC_055079.1	7349	9999944	4884050	5058537	LOC121580062
Chr13:7337-13407836	Chr13	NC_055079.1	7349	9999944	5165420	5176960	si:ch211-210p4.6
Chr13:7337-13407836	Chr13	NC_055079.1	7349	9999944	5202586	5213971	LOC121580112
Chr13:7337-13407836	Chr13	NC_055079.1	7349	9999944	5232628	5410286	LOC121579076
Chr13:7337-13407836	Chr13	NC_055079.1	7349	9999944	5410381	5438918	LOC121579075
Chr13:7337-13407836	Chr13	NC_055079.1	7349	9999944	5442163	5473234	si:ch211-288d18.1
Chr13:7337-13407836	Chr13	NC_055079.1	7349	9999944	5495888	5750004	LOC121579078
Chr13:7337-13407836	Chr13	NC_055079.1	7349	9999944	5790911	5838513	LOC121580064
Chr13:7337-13407836	Chr13	NC_055079.1	7349	9999944	6103969	6185824	LOC121579080
Chr13:7337-13407836	Chr13	NC_055079.1	7349	9999944	6210285	6253130	LOC121579081
Chr13:7337-13407836	Chr13	NC_055079.1	7349	9999944	6253561	6257581	LOC121579083
Chr13:7337-13407836	Chr13	NC_055079.1	7349	9999944	6257281	6270628	LOC121579082
Chr13:7337-13407836	Chr13	NC_055079.1	7349	9999944	6278062	6280434	LOC121580114
Chr13:7337-13407836	Chr13	NC_055079.1	7349	9999944	6284315	6295131	LOC121579084
Chr13:7337-13407836	Chr13	NC_055079.1	7349	9999944	6358571	6362096	LOC121580115
Chr13:7337-13407836	Chr13	NC_055079.1	7349	9999944	6362938	6401620	LOC121579085
Chr13:7337-13407836	Chr13	NC_055079.1	7349	9999944	6609749	6708607	LOC121579086
Chr13:7337-13407836	Chr13	NC_055079.1	7349	9999944	6710994	6779614	LOC121579087
Chr13:7337-13407836	Chr13	NC_055079.1	7349	9999944	6781106	6793687	LOC121579089
Chr13:7337-13407836	Chr13	NC_055079.1	7349	9999944	6802007	6804386	LOC121580116
Chr13:7337-13407836	Chr13	NC_055079.1	7349	9999944	6808758	6820233	LOC121580117
Chr13:7337-13407836	Chr13	NC_055079.1	7349	9999944	6920669	6926741	LOC121580119
Chr13:7337-13407836	Chr13	NC_055079.1	7349	9999944	6980037	6997117	LOC121580120
Chr13:7337-13407836	Chr13	NC_055079.1	7349	9999944	7065009	7143409	alg9
Chr13:7337-13407836	Chr13	NC_055079.1	7349	9999944	7206357	7207054	LOC121580121
Chr13:7337-13407836	Chr13	NC_055079.1	7349	9999944	7269865	7305065	LOC121579092
Chr13:7337-13407836	Chr13	NC_055079.1	7349	9999944	7343032	7346659	LOC121580065
Chr13:7337-13407836	Chr13	NC_055079.1	7349	9999944	7345449	7345575	LOC121580413
Chr13:7337-13407836	Chr13	NC_055079.1	7349	9999944	7360068	7360637	LOC121580067
Chr13:7337-13407836	Chr13	NC_055079.1	7349	9999944	7395871	7412188	LOC121580123
Chr13:7337-13407836	Chr13	NC_055079.1	7349	9999944	7431817	7496078	LOC121579093
Chr13:7337-13407836	Chr13	NC_055079.1	7349	9999944	7568245	7583225	LOC121579094
Chr13:7337-13407836	Chr13	NC_055079.1	7349	9999944	7588607	7609874	LOC121579095
Chr13:7337-13407836	Chr13	NC_055079.1	7349	9999944	7790772	7918750	LOC121580068
Chr13:7337-13407836	Chr13	NC_055079.1	7349	9999944	7964818	8020820	kl
Chr13:7337-13407836	Chr13	NC_055079.1	7349	9999944	8021093	8026023	LOC121580070
Chr13:7337-13407836	Chr13	NC_055079.1	7349	9999944	8040167	8042956	LOC121580071
Chr13:7337-13407836	Chr13	NC_055079.1	7349	9999944	8041263	8041389	LOC121580370
Chr13:7337-13407836	Chr13	NC_055079.1	7349	9999944	8056014	8058749	LOC121580072
Chr13:7337-13407836	Chr13	NC_055079.1	7349	9999944	8057146	8057272	LOC121580404
Chr13:7337-13407836	Chr13	NC_055079.1	7349	9999944	8065614	8068178	LOC121580073
Chr13:7337-13407836	Chr13	NC_055079.1	7349	9999944	8066666	8066795	LOC121580392
Chr13:7337-13407836	Chr13	NC_055079.1	7349	9999944	8079256	8082785	LOC121580124
Chr13:7337-13407836	Chr13	NC_055079.1	7349	9999944	8116991	8118827	LOC121580126
Chr13:7337-13407836	Chr13	NC_055079.1	7349	9999944	8189254	8199846	smyd4
Chr13:7337-13407836	Chr13	NC_055079.1	7349	9999944	8280103	8455642	LOC121579097
Chr13:7337-13407836	Chr13	NC_055079.1	7349	9999944	8555288	8602889	LOC121579098
Chr13:7337-13407836	Chr13	NC_055079.1	7349	9999944	8639196	8735633	LOC121579099
Chr13:7337-13407836	Chr13	NC_055079.1	7349	9999944	8693228	8708560	LOC121579100
Chr13:7337-13407836	Chr13	NC_055079.1	7349	9999944	8744254	8750370	LOC121580076
Chr13:7337-13407836	Chr13	NC_055079.1	7349	9999944	8750371	8792455	smg6
Chr13:7337-13407836	Chr13	NC_055079.1	7349	9999944	8797253	8804360	LOC121579104
Chr13:7337-13407836	Chr13	NC_055079.1	7349	9999944	8826409	8829792	LOC121579103
Chr13:7337-13407836	Chr13	NC_055079.1	7349	9999944	8850323	8861965	LOC121579102
Chr13:7337-13407836	Chr13	NC_055079.1	7349	9999944	8879378	8884386	LOC121580077
Chr13:7337-13407836	Chr13	NC_055079.1	7349	9999944	8911236	8989771	LOC121579105
Chr13:7337-13407836	Chr13	NC_055079.1	7349	9999944	9007136	9011576	LOC121580079
Chr13:7337-13407836	Chr13	NC_055079.1	7349	9999944	9017188	9055684	LOC121579106
Chr13:7337-13407836	Chr13	NC_055079.1	7349	9999944	9057087	9090288	LOC121579108
Chr13:7337-13407836	Chr13	NC_055079.1	7349	9999944	9115542	9119216	LOC121579109
Chr13:7337-13407836	Chr13	NC_055079.1	7349	9999944	9119871	9129251	LOC121579110
Chr13:7337-13407836	Chr13	NC_055079.1	7349	9999944	9129305	9180170	LOC121579111
Chr13:7337-13407836	Chr13	NC_055079.1	7349	9999944	9209799	9298462	LOC121580080
Chr13:7337-13407836	Chr13	NC_055079.1	7349	9999944	9342044	9406359	LOC121580081
Chr13:7337-13407836	Chr13	NC_055079.1	7349	9999944	9406923	9410884	LOC121579112
Chr13:7337-13407836	Chr13	NC_055079.1	7349	9999944	9442861	9497492	LOC121579113
Chr13:7337-13407836	Chr13	NC_055079.1	7349	9999944	9525645	9576487	LOC121580082
Chr13:7337-13407836	Chr13	NC_055079.1	7349	9999944	9581179	9595637	LOC121580127
Chr13:7337-13407836	Chr13	NC_055079.1	7349	9999944	9609910	9658355	LOC121579114
Chr13:7337-13407836	Chr13	NC_055079.1	7349	9999944	9640943	9651851	LOC121579115
Chr13:7337-13407836	Chr13	NC_055079.1	7349	9999944	9678901	9679455	LOC121580129
Chr13:7337-13407836	Chr13	NC_055079.1	7349	9999944	9714028	9724984	LOC121579116
Chr13:7337-13407836	Chr13	NC_055079.1	7349	9999944	9727382	9739324	LOC121579117
Chr13:7337-13407836	Chr13	NC_055079.1	7349	9999944	9742903	9754429	LOC121579118
Chr13:7337-13407836	Chr13	NC_055079.1	7349	9999944	9755059	9758663	txndc15
Chr13:7337-13407836	Chr13	NC_055079.1	7349	9999944	9763863	9765645	LOC121579119
Chr13:7337-13407836	Chr13	NC_055079.1	7349	9999944	9766272	9794239	LOC121579120
Chr13:7337-13407836	Chr13	NC_055079.1	7349	9999944	9774052	9774859	LOC121579121
Chr13:7337-13407836	Chr13	NC_055079.1	7349	9999944	9794499	9797360	LOC121580131
Chr13:7337-13407836	Chr13	NC_055079.1	7349	9999944	9800826	9803421	LOC121579122
Chr13:7337-13407836	Chr13	NC_055079.1	7349	9999944	9802132	9802206	LOC121580409
Chr13:7337-13407836	Chr13	NC_055079.1	7349	9999944	9802758	9802833	LOC121580408
Chr13:7337-13407836	Chr13	NC_055079.1	7349	9999944	9803054	9803130	LOC121580410
Chr13:7337-13407836	Chr13	NC_055079.1	7349	9999944	9807502	9822136	LOC121579123
Chr13:7337-13407836	Chr13	NC_055079.1	7349	9999944	9829532	9830117	LOC121580133
Chr13:7337-13407836	Chr13	NC_055079.1	7349	9999944	9831721	9837645	LOC121580134
Chr13:7337-13407836	Chr13	NC_055079.1	7349	9999944	9839445	9846336	LOC121580135
Chr13:7337-13407836	Chr13	NC_055079.1	10000032	13407827	9976255	10026900	LOC121579124
Chr13:7337-13407836	Chr13	NC_055079.1	7349	9999944	9976255	10026900	LOC121579124
Chr13:7337-13407836	Chr13	NC_055079.1	10000032	13407827	10045440	10102797	LOC121579125
Chr13:7337-13407836	Chr13	NC_055079.1	10000032	13407827	10060822	10060961	LOC121580401
Chr13:7337-13407836	Chr13	NC_055079.1	10000032	13407827	10203389	10206686	LOC121579126
Chr13:7337-13407836	Chr13	NC_055079.1	10000032	13407827	10209979	10215386	LOC121579127
Chr13:7337-13407836	Chr13	NC_055079.1	10000032	13407827	10216501	10233006	LOC121579128
Chr13:7337-13407836	Chr13	NC_055079.1	10000032	13407827	10234816	10241342	pigw
Chr13:7337-13407836	Chr13	NC_055079.1	10000032	13407827	10241467	10262356	LOC121579129
Chr13:7337-13407836	Chr13	NC_055079.1	10000032	13407827	10261936	10263777	znhit3
Chr13:7337-13407836	Chr13	NC_055079.1	10000032	13407827	10268537	10287115	LOC121579132
Chr13:7337-13407836	Chr13	NC_055079.1	10000032	13407827	10295931	10310659	LOC121579133
Chr13:7337-13407836	Chr13	NC_055079.1	10000032	13407827	10374452	10391433	ca4a
Chr13:7337-13407836	Chr13	NC_055079.1	10000032	13407827	10416145	10431712	LOC121580083
Chr13:7337-13407836	Chr13	NC_055079.1	10000032	13407827	10431646	10520012	LOC121579135
Chr13:7337-13407836	Chr13	NC_055079.1	10000032	13407827	10530653	10546879	hpda
Chr13:7337-13407836	Chr13	NC_055079.1	10000032	13407827	10550549	10757100	LOC121579137
Chr13:7337-13407836	Chr13	NC_055079.1	10000032	13407827	10757560	10762623	hsf5
Chr13:7337-13407836	Chr13	NC_055079.1	10000032	13407827	10774565	10776393	supt4h1
Chr13:7337-13407836	Chr13	NC_055079.1	10000032	13407827	10795812	10797533	LOC121580139
Chr13:7337-13407836	Chr13	NC_055079.1	10000032	13407827	10804633	11009371	LOC121580084
Chr13:7337-13407836	Chr13	NC_055079.1	10000032	13407827	11043604	11080422	LOC121580085
Chr13:7337-13407836	Chr13	NC_055079.1	10000032	13407827	11087547	11105946	ywhag1
Chr13:7337-13407836	Chr13	NC_055079.1	10000032	13407827	11141787	11158566	hspb1
Chr13:7337-13407836	Chr13	NC_055079.1	10000032	13407827	11175079	11339054	srrm3
Chr13:7337-13407836	Chr13	NC_055079.1	10000032	13407827	11344199	11394310	LOC121579141
Chr13:7337-13407836	Chr13	NC_055079.1	10000032	13407827	11397791	11400292	rpain
Chr13:7337-13407836	Chr13	NC_055079.1	10000032	13407827	11400676	11405421	LOC121579142
Chr13:7337-13407836	Chr13	NC_055079.1	10000032	13407827	11405931	11416072	LOC121580086
Chr13:7337-13407836	Chr13	NC_055079.1	10000032	13407827	11410011	11412244	LOC121579144
Chr13:7337-13407836	Chr13	NC_055079.1	10000032	13407827	11435495	11486396	p2rx1
Chr13:7337-13407836	Chr13	NC_055079.1	10000032	13407827	11494663	11601546	LOC121579146
Chr13:7337-13407836	Chr13	NC_055079.1	10000032	13407827	11631041	11701708	LOC121579147
Chr13:7337-13407836	Chr13	NC_055079.1	10000032	13407827	11844970	11847683	LOC121579149
Chr13:7337-13407836	Chr13	NC_055079.1	10000032	13407827	11847999	11876338	LOC121579148
Chr13:7337-13407836	Chr13	NC_055079.1	10000032	13407827	11876852	11887393	LOC121579150
Chr13:7337-13407836	Chr13	NC_055079.1	10000032	13407827	11900669	11929827	spns3
Chr13:7337-13407836	Chr13	NC_055079.1	10000032	13407827	11941788	11946066	LOC121579152
Chr13:7337-13407836	Chr13	NC_055079.1	10000032	13407827	11949710	11951995	LOC121580140
Chr13:7337-13407836	Chr13	NC_055079.1	10000032	13407827	12062581	12064056	LOC121580142
Chr13:7337-13407836	Chr13	NC_055079.1	10000032	13407827	12202112	12295609	LOC121579153
Chr13:7337-13407836	Chr13	NC_055079.1	10000032	13407827	12313996	12321666	nipal4
Chr13:7337-13407836	Chr13	NC_055079.1	10000032	13407827	12323974	12325044	LOC121580143
Chr13:7337-13407836	Chr13	NC_055079.1	10000032	13407827	12426134	12747747	LOC121579155
Chr13:7337-13407836	Chr13	NC_055079.1	10000032	13407827	12763578	12768197	mat2b
Chr13:7337-13407836	Chr13	NC_055079.1	10000032	13407827	12771323	12775390	LOC121579156
Chr13:7337-13407836	Chr13	NC_055079.1	10000032	13407827	12775601	12820123	LOC121579157
Chr13:7337-13407836	Chr13	NC_055079.1	10000032	13407827	12822572	12830289	zgc:110540
Chr13:7337-13407836	Chr13	NC_055079.1	10000032	13407827	12838134	12845150	LOC121579159
Chr13:7337-13407836	Chr13	NC_055079.1	10000032	13407827	12849606	12852300	LOC121580145
Chr13:7337-13407836	Chr13	NC_055079.1	10000032	13407827	12902501	12911314	LOC121580087
Chr13:7337-13407836	Chr13	NC_055079.1	10000032	13407827	12934421	12946758	LOC121579160
Chr13:7337-13407836	Chr13	NC_055079.1	10000032	13407827	12948889	12950348	LOC121580146
Chr13:7337-13407836	Chr13	NC_055079.1	10000032	13407827	12953260	12968247	LOC121579161
Chr13:7337-13407836	Chr13	NC_055079.1	10000032	13407827	12969625	12984352	LOC121579162
Chr13:7337-13407836	Chr13	NC_055079.1	10000032	13407827	12994828	13005262	LOC121580147
Chr13:7337-13407836	Chr13	NC_055079.1	10000032	13407827	13063616	13069421	LOC121580148
Chr13:7337-13407836	Chr13	NC_055079.1	10000032	13407827	13069754	13077618	timd4
Chr13:7337-13407836	Chr13	NC_055079.1	10000032	13407827	13122411	13125820	LOC121579163
Chr13:7337-13407836	Chr13	NC_055079.1	10000032	13407827	13149504	13193730	LOC121579164
Chr13:7337-13407836	Chr13	NC_055079.1	10000032	13407827	13180897	13188187	LOC121579166
Chr13:7337-13407836	Chr13	NC_055079.1	10000032	13407827	13196254	13212177	LOC121579167
Chr13:7337-13407836	Chr13	NC_055079.1	10000032	13407827	13212753	13221855	LOC121579168
Chr13:7337-13407836	Chr13	NC_055079.1	10000032	13407827	13224911	13228085	LOC121580150
Chr13:7337-13407836	Chr13	NC_055079.1	10000032	13407827	13228791	13229332	LOC121580366
Chr13:7337-13407836	Chr13	NC_055079.1	10000032	13407827	13232157	13234802	zmat2
Chr13:7337-13407836	Chr13	NC_055079.1	10000032	13407827	13234874	13239238	LOC121579169
Chr13:7337-13407836	Chr13	NC_055079.1	10000032	13407827	13239864	13250663	LOC121579171
Chr13:7337-13407836	Chr13	NC_055079.1	10000032	13407827	13252784	13254443	LOC121579172
Chr13:7337-13407836	Chr13	NC_055079.1	10000032	13407827	13282793	13285283	LOC121580151
Chr13:7337-13407836	Chr13	NC_055079.1	10000032	13407827	13292579	13301769	LOC121579174
Chr13:7337-13407836	Chr13	NC_055079.1	10000032	13407827	13304837	13321157	grpel2
Chr13:7337-13407836	Chr13	NC_055079.1	10000032	13407827	13322016	13355938	afap1l1b
Chr13:7337-13407836	Chr13	NC_055079.1	10000032	13407827	13359062	13503991	LOC121579176
Chr13:48089784-58655345	Chr13	NC_055079.1	34880754	36068465	34941526	34943051	LOC121578901
Chr13:48089784-58655345	Chr13	NC_055079.1	34880754	36068465	34999773	35052052	LOC121579456
Chr13:48089784-58655345	Chr13	NC_055079.1	34880754	36068465	35070714	35075321	LOC121579458
Chr13:48089784-58655345	Chr13	NC_055079.1	34880754	36068465	35074297	35074368	LOC121580393
Chr13:48089784-58655345	Chr13	NC_055079.1	34880754	36068465	35076799	35084140	LOC121579457
Chr13:48089784-58655345	Chr13	NC_055079.1	34880754	36068465	35095767	35118127	LOC121578902
Chr13:48089784-58655345	Chr13	NC_055079.1	34880754	36068465	35139008	35139953	LOC121580214
Chr13:48089784-58655345	Chr13	NC_055079.1	34880754	36068465	35151119	35166961	LOC121580215
Chr13:48089784-58655345	Chr13	NC_055079.1	34880754	36068465	35193940	35237517	LOC121580216
Chr13:48089784-58655345	Chr13	NC_055079.1	34880754	36068465	35302922	35374335	LOC121579459
Chr13:48089784-58655345	Chr13	NC_055079.1	34880754	36068465	35378057	35387723	LOC121580217
Chr13:48089784-58655345	Chr13	NC_055079.1	34880754	36068465	35437906	35457220	LOC121578903
Chr13:48089784-58655345	Chr13	NC_055079.1	34880754	36068465	35468994	35472083	LOC121578904
Chr13:48089784-58655345	Chr13	NC_055079.1	34880754	36068465	35473668	35476164	LOC121580218
Chr13:48089784-58655345	Chr13	NC_055079.1	34880754	36068465	35481550	35499533	LOC121579460
Chr13:48089784-58655345	Chr13	NC_055079.1	34880754	36068465	35502058	35535111	LOC121579461
Chr13:48089784-58655345	Chr13	NC_055079.1	34880754	36068465	35621328	35640852	LOC121579462
Chr13:48089784-58655345	Chr13	NC_055079.1	34880754	36068465	35643429	35646546	LOC121580219
Chr13:48089784-58655345	Chr13	NC_055079.1	34880754	36068465	35664457	35668927	LOC121580220
Chr13:48089784-58655345	Chr13	NC_055079.1	34880754	36068465	35669276	35686352	LOC121578905
Chr13:48089784-58655345	Chr13	NC_055079.1	34880754	36068465	35689693	35699995	LOC121579463
Chr13:48089784-58655345	Chr13	NC_055079.1	34880754	36068465	35711811	35723655	LOC121580221
Chr13:48089784-58655345	Chr13	NC_055079.1	34880754	36068465	35731295	35731428	LOC121580383
Chr13:48089784-58655345	Chr13	NC_055079.1	34880754	36068465	35736251	35743190	LOC121579464
Chr13:48089784-58655345	Chr13	NC_055079.1	34880754	36068465	35745888	35751329	LOC121578907
Chr13:48089784-58655345	Chr13	NC_055079.1	34880754	36068465	35753573	35759514	LOC121579466
Chr13:48089784-58655345	Chr13	NC_055079.1	34880754	36068465	35754889	35755102	LOC121580405
Chr13:48089784-58655345	Chr13	NC_055079.1	34880754	36068465	35755315	35755394	LOC121580387
Chr13:48089784-58655345	Chr13	NC_055079.1	34880754	36068465	35755964	35756174	LOC121580406
Chr13:48089784-58655345	Chr13	NC_055079.1	34880754	36068465	35756844	35756976	LOC121580395
Chr13:48089784-58655345	Chr13	NC_055079.1	34880754	36068465	35757490	35757567	LOC121580385
Chr13:48089784-58655345	Chr13	NC_055079.1	34880754	36068465	35760389	35811260	LOC121578908
Chr13:48089784-58655345	Chr13	NC_055079.1	34880754	36068465	35821031	35822019	LOC121578909
Chr13:48089784-58655345	Chr13	NC_055079.1	34880754	36068465	35830339	35834590	LOC121580223
Chr13:48089784-58655345	Chr13	NC_055079.1	34880754	36068465	35846960	35891677	LOC121579467
Chr13:48089784-58655345	Chr13	NC_055079.1	34880754	36068465	35934817	36061524	LOC121580224
Chr13:48089784-58655345	Chr13	NC_055079.1	48089787	49999996	48091604	48166400	LOC121579739
Chr13:48089784-58655345	Chr13	NC_055079.1	48089787	49999996	48161840	48161899	LOC121580379
Chr13:48089784-58655345	Chr13	NC_055079.1	48089787	49999996	48171419	48201835	LOC121579741
Chr13:48089784-58655345	Chr13	NC_055079.1	48089787	49999996	48201817	48373073	LOC121579738
Chr13:48089784-58655345	Chr13	NC_055079.1	48089787	49999996	48414845	48556933	LOC121579742
Chr13:48089784-58655345	Chr13	NC_055079.1	48089787	49999996	48572398	48595331	LOC121579743
Chr13:48089784-58655345	Chr13	NC_055079.1	48089787	49999996	48609715	48611639	mrps17
Chr13:48089784-58655345	Chr13	NC_055079.1	48089787	49999996	48700936	48738269	LOC121578942
Chr13:48089784-58655345	Chr13	NC_055079.1	48089787	49999996	48740812	48762041	LOC121578943
Chr13:48089784-58655345	Chr13	NC_055079.1	48089787	49999996	48787527	48816038	LOC121579744
Chr13:48089784-58655345	Chr13	NC_055079.1	48089787	49999996	48821896	48848114	LOC121579747
Chr13:48089784-58655345	Chr13	NC_055079.1	48089787	49999996	48847637	48865010	LOC121579746
Chr13:48089784-58655345	Chr13	NC_055079.1	48089787	49999996	48865504	48866351	LOC121578944
Chr13:48089784-58655345	Chr13	NC_055079.1	48089787	49999996	48868691	48913887	LOC121579748
Chr13:48089784-58655345	Chr13	NC_055079.1	48089787	49999996	48972575	48979986	LOC121580282
Chr13:48089784-58655345	Chr13	NC_055079.1	48089787	49999996	49024344	49028034	LOC121580283
Chr13:48089784-58655345	Chr13	NC_055079.1	48089787	49999996	49065938	49080406	LOC121580284
Chr13:48089784-58655345	Chr13	NC_055079.1	48089787	49999996	49104560	49108045	LOC121580286
Chr13:48089784-58655345	Chr13	NC_055079.1	48089787	49999996	49114108	49161117	LOC121580287
Chr13:48089784-58655345	Chr13	NC_055079.1	48089787	49999996	49170514	49171077	LOC121578945
Chr13:48089784-58655345	Chr13	NC_055079.1	48089787	49999996	49177125	49228355	slc13a2
Chr13:48089784-58655345	Chr13	NC_055079.1	48089787	49999996	49254657	49346366	vtnb
Chr13:48089784-58655345	Chr13	NC_055079.1	48089787	49999996	49346488	49375536	LOC121579751
Chr13:48089784-58655345	Chr13	NC_055079.1	48089787	49999996	49419858	49453345	LOC121579752
Chr13:48089784-58655345	Chr13	NC_055079.1	48089787	49999996	49455451	49460027	ca4c
Chr13:48089784-58655345	Chr13	NC_055079.1	48089787	49999996	49460592	49485984	asl
Chr13:48089784-58655345	Chr13	NC_055079.1	48089787	49999996	49497521	49499565	LOC121579754
Chr13:48089784-58655345	Chr13	NC_055079.1	48089787	49999996	49513380	49543840	tpst1l
Chr13:48089784-58655345	Chr13	NC_055079.1	48089787	49999996	49575839	49577393	LOC121580289
Chr13:48089784-58655345	Chr13	NC_055079.1	48089787	49999996	49610197	49629543	ncbp3
Chr13:48089784-58655345	Chr13	NC_055079.1	48089787	49999996	49656670	49678175	pcf11
Chr13:48089784-58655345	Chr13	NC_055079.1	48089787	49999996	49658180	49658319	LOC121580390
Chr13:48089784-58655345	Chr13	NC_055079.1	48089787	49999996	49681458	49706325	ccdc90b
Chr13:48089784-58655345	Chr13	NC_055079.1	48089787	49999996	49706479	49730354	alg8
Chr13:48089784-58655345	Chr13	NC_055079.1	48089787	49999996	49744509	49769447	guca1d
Chr13:48089784-58655345	Chr13	NC_055079.1	48089787	49999996	49786325	49787000	LOC121578947
Chr13:48089784-58655345	Chr13	NC_055079.1	48089787	49999996	49793225	49880870	LOC121579760
Chr13:48089784-58655345	Chr13	NC_055079.1	48089787	49999996	49952539	50086711	st6gal1
Chr13:48089784-58655345	Chr13	NC_055079.1	50000002	58655327	49952539	50086711	st6gal1
Chr13:48089784-58655345	Chr13	NC_055079.1	50000002	58655327	50259203	50351970	LOC121580290
Chr13:48089784-58655345	Chr13	NC_055079.1	50000002	58655327	50467491	50472568	LOC121580291
Chr13:48089784-58655345	Chr13	NC_055079.1	50000002	58655327	50708698	50756541	LOC121579762
Chr13:48089784-58655345	Chr13	NC_055079.1	50000002	58655327	50757099	50757573	LOC121580292
Chr13:48089784-58655345	Chr13	NC_055079.1	50000002	58655327	50759295	50855851	LOC121579763
Chr13:48089784-58655345	Chr13	NC_055079.1	50000002	58655327	50869663	50886754	LOC121579764
Chr13:48089784-58655345	Chr13	NC_055079.1	50000002	58655327	50888120	50896575	LOC121579765
Chr13:48089784-58655345	Chr13	NC_055079.1	50000002	58655327	50986396	51128120	LOC121579767
Chr13:48089784-58655345	Chr13	NC_055079.1	50000002	58655327	51443391	51986282	LOC121579768
Chr13:48089784-58655345	Chr13	NC_055079.1	50000002	58655327	51752834	51752886	LOC121580377
Chr13:48089784-58655345	Chr13	NC_055079.1	50000002	58655327	52001613	52075279	LOC121579769
Chr13:48089784-58655345	Chr13	NC_055079.1	50000002	58655327	52080630	52082802	LOC121580293
Chr13:48089784-58655345	Chr13	NC_055079.1	50000002	58655327	52094370	52151590	LOC121579770
Chr13:48089784-58655345	Chr13	NC_055079.1	50000002	58655327	52163632	52177918	LOC121579771
Chr13:48089784-58655345	Chr13	NC_055079.1	50000002	58655327	52194493	52195281	LOC121578948
Chr13:48089784-58655345	Chr13	NC_055079.1	50000002	58655327	52216302	52241788	LOC121579772
Chr13:48089784-58655345	Chr13	NC_055079.1	50000002	58655327	52241873	52244436	LOC121579773
Chr13:48089784-58655345	Chr13	NC_055079.1	50000002	58655327	52245732	52254617	LOC121579774
Chr13:48089784-58655345	Chr13	NC_055079.1	50000002	58655327	52268563	52280388	LOC121578949
Chr13:48089784-58655345	Chr13	NC_055079.1	50000002	58655327	52285655	52343837	LOC121579775
Chr13:48089784-58655345	Chr13	NC_055079.1	50000002	58655327	52366426	52397758	LOC121580294
Chr13:48089784-58655345	Chr13	NC_055079.1	50000002	58655327	52417608	52454719	LOC121579776
Chr13:48089784-58655345	Chr13	NC_055079.1	50000002	58655327	52459367	52596083	LOC121579777
Chr13:48089784-58655345	Chr13	NC_055079.1	50000002	58655327	52759520	52778721	LOC121579778
Chr13:48089784-58655345	Chr13	NC_055079.1	50000002	58655327	52802181	52831692	LOC121579780
Chr13:48089784-58655345	Chr13	NC_055079.1	50000002	58655327	52841569	52845571	LOC121580295
Chr13:48089784-58655345	Chr13	NC_055079.1	50000002	58655327	52857269	52861242	LOC121579782
Chr13:48089784-58655345	Chr13	NC_055079.1	50000002	58655327	52862528	52873230	LOC121579781
Chr13:48089784-58655345	Chr13	NC_055079.1	50000002	58655327	52873749	52881001	LOC121579784
Chr13:48089784-58655345	Chr13	NC_055079.1	50000002	58655327	52896832	52933240	LOC121579786
Chr13:48089784-58655345	Chr13	NC_055079.1	50000002	58655327	52989944	52991599	bhlha9
Chr13:48089784-58655345	Chr13	NC_055079.1	50000002	58655327	53000033	53006937	LOC121580368
Chr13:48089784-58655345	Chr13	NC_055079.1	50000002	58655327	53035018	53046925	LOC121579787
Chr13:48089784-58655345	Chr13	NC_055079.1	50000002	58655327	53107569	53130769	LOC121579788
Chr13:48089784-58655345	Chr13	NC_055079.1	50000002	58655327	53202803	53256254	LOC121579789
Chr13:48089784-58655345	Chr13	NC_055079.1	50000002	58655327	53261689	53268850	LOC121578950
Chr13:48089784-58655345	Chr13	NC_055079.1	50000002	58655327	53274557	53329666	LOC121579790
Chr13:48089784-58655345	Chr13	NC_055079.1	50000002	58655327	53406180	53427035	LOC121579791
Chr13:48089784-58655345	Chr13	NC_055079.1	50000002	58655327	53428210	53489022	LOC121579792
Chr13:48089784-58655345	Chr13	NC_055079.1	50000002	58655327	53493746	53498359	LOC121579793
Chr13:48089784-58655345	Chr13	NC_055079.1	50000002	58655327	53511889	53512905	LOC121580297
Chr13:48089784-58655345	Chr13	NC_055079.1	50000002	58655327	53519168	53547080	LOC121579794
Chr13:48089784-58655345	Chr13	NC_055079.1	50000002	58655327	53573911	53579015	LOC121579795
Chr13:48089784-58655345	Chr13	NC_055079.1	50000002	58655327	53599066	53604138	LOC121579796
Chr13:48089784-58655345	Chr13	NC_055079.1	50000002	58655327	53608576	53615685	acat1
Chr13:48089784-58655345	Chr13	NC_055079.1	50000002	58655327	53626465	53686773	LOC121578951
Chr13:48089784-58655345	Chr13	NC_055079.1	50000002	58655327	53737962	53898149	LOC121579798
Chr13:48089784-58655345	Chr13	NC_055079.1	50000002	58655327	53930896	53960911	LOC121580298
Chr13:48089784-58655345	Chr13	NC_055079.1	50000002	58655327	53998603	54004546	LOC121580299
Chr13:48089784-58655345	Chr13	NC_055079.1	50000002	58655327	54101686	54111867	LOC121579801
Chr13:48089784-58655345	Chr13	NC_055079.1	50000002	58655327	54112006	54115220	LOC121579800
Chr13:48089784-58655345	Chr13	NC_055079.1	50000002	58655327	54178831	54193219	LOC121578952
Chr13:48089784-58655345	Chr13	NC_055079.1	50000002	58655327	54198776	54202345	LOC121580300
Chr13:48089784-58655345	Chr13	NC_055079.1	50000002	58655327	54230395	54272210	LOC121579802
Chr13:48089784-58655345	Chr13	NC_055079.1	50000002	58655327	54274868	54292752	LOC121580301
Chr13:48089784-58655345	Chr13	NC_055079.1	50000002	58655327	54301166	54304479	LOC121580302
Chr13:48089784-58655345	Chr13	NC_055079.1	50000002	58655327	54320994	54323404	LOC121580303
Chr13:48089784-58655345	Chr13	NC_055079.1	50000002	58655327	54323956	54324539	LOC121578953
Chr13:48089784-58655345	Chr13	NC_055079.1	50000002	58655327	54339547	54341944	LOC121578954
Chr13:48089784-58655345	Chr13	NC_055079.1	50000002	58655327	54342518	54358768	LOC121578955
Chr13:48089784-58655345	Chr13	NC_055079.1	50000002	58655327	54359539	54368049	LOC121578956
Chr13:48089784-58655345	Chr13	NC_055079.1	50000002	58655327	54390393	54391325	LOC121578957
Chr13:48089784-58655345	Chr13	NC_055079.1	50000002	58655327	54395202	54399344	LOC121578958
Chr13:48089784-58655345	Chr13	NC_055079.1	50000002	58655327	54433101	54460784	LOC121579803
Chr13:48089784-58655345	Chr13	NC_055079.1	50000002	58655327	54478805	54487879	LOC121579804
Chr13:48089784-58655345	Chr13	NC_055079.1	50000002	58655327	54488180	54495056	LOC121579805
Chr13:48089784-58655345	Chr13	NC_055079.1	50000002	58655327	54501346	54513988	LOC121579806
Chr13:48089784-58655345	Chr13	NC_055079.1	50000002	58655327	54517226	54525192	LOC121579809
Chr13:48089784-58655345	Chr13	NC_055079.1	50000002	58655327	54525272	54529143	LOC121579808
Chr13:48089784-58655345	Chr13	NC_055079.1	50000002	58655327	54533011	54537492	LOC121579810
Chr13:48089784-58655345	Chr13	NC_055079.1	50000002	58655327	54541055	54544900	LOC121579811
Chr13:48089784-58655345	Chr13	NC_055079.1	50000002	58655327	54546942	54556518	LOC121579813
Chr13:48089784-58655345	Chr13	NC_055079.1	50000002	58655327	54556595	54561954	LOC121579814
Chr13:48089784-58655345	Chr13	NC_055079.1	50000002	58655327	54562304	54568222	LOC121579812
Chr13:48089784-58655345	Chr13	NC_055079.1	50000002	58655327	54571157	54602290	LOC121579815
Chr13:48089784-58655345	Chr13	NC_055079.1	50000002	58655327	54602301	54605101	LOC121579816
Chr13:48089784-58655345	Chr13	NC_055079.1	50000002	58655327	54621633	54629162	LOC121580304
Chr13:48089784-58655345	Chr13	NC_055079.1	50000002	58655327	54629430	54638555	taf9
Chr13:48089784-58655345	Chr13	NC_055079.1	50000002	58655327	54655036	54689842	LOC121579819
Chr13:48089784-58655345	Chr13	NC_055079.1	50000002	58655327	54692580	54697982	LOC121579818
Chr13:48089784-58655345	Chr13	NC_055079.1	50000002	58655327	54699736	54701074	LOC121578959
Chr13:48089784-58655345	Chr13	NC_055079.1	50000002	58655327	54707884	54720051	LOC121579820
Chr13:48089784-58655345	Chr13	NC_055079.1	50000002	58655327	54726115	54786237	LOC121579821
Chr13:48089784-58655345	Chr13	NC_055079.1	50000002	58655327	54791982	54810836	LOC121578960
Chr13:48089784-58655345	Chr13	NC_055079.1	50000002	58655327	54989139	54992208	LOC121579822
Chr13:48089784-58655345	Chr13	NC_055079.1	50000002	58655327	55000507	55002664	LOC121580305
Chr13:48089784-58655345	Chr13	NC_055079.1	50000002	58655327	55097164	55097962	LOC121580307
Chr13:48089784-58655345	Chr13	NC_055079.1	50000002	58655327	55117719	55119535	LOC121580308
Chr13:48089784-58655345	Chr13	NC_055079.1	50000002	58655327	55129368	55148947	LOC121579823
Chr13:48089784-58655345	Chr13	NC_055079.1	50000002	58655327	55161032	55163734	si:ch211-284e13.5
Chr13:48089784-58655345	Chr13	NC_055079.1	50000002	58655327	55185206	55198219	LOC121579825
Chr13:48089784-58655345	Chr13	NC_055079.1	50000002	58655327	55201340	55228944	LOC121579826
Chr13:48089784-58655345	Chr13	NC_055079.1	50000002	58655327	55257563	55266068	hsd20b2
Chr13:48089784-58655345	Chr13	NC_055079.1	50000002	58655327	55266051	55275049	slc12a9
Chr13:48089784-58655345	Chr13	NC_055079.1	50000002	58655327	55275128	55277889	LOC121579828
Chr13:48089784-58655345	Chr13	NC_055079.1	50000002	58655327	55284295	55295077	LOC121579830
Chr13:48089784-58655345	Chr13	NC_055079.1	50000002	58655327	55303909	55349311	LOC121579831
Chr13:48089784-58655345	Chr13	NC_055079.1	50000002	58655327	55352525	55389099	LOC121579832
Chr13:48089784-58655345	Chr13	NC_055079.1	50000002	58655327	55418065	55421222	gltpd2b
Chr13:48089784-58655345	Chr13	NC_055079.1	50000002	58655327	55432293	55457730	atp1b2b
Chr13:48089784-58655345	Chr13	NC_055079.1	50000002	58655327	55461261	55465543	LOC121579835
Chr13:48089784-58655345	Chr13	NC_055079.1	50000002	58655327	55508158	55511610	mogat3b
Chr13:48089784-58655345	Chr13	NC_055079.1	50000002	58655327	55513877	55526726	LOC121578961
Chr13:48089784-58655345	Chr13	NC_055079.1	50000002	58655327	55552578	55564826	LOC121579836
Chr13:48089784-58655345	Chr13	NC_055079.1	50000002	58655327	55572276	55582546	LOC121579837
Chr13:48089784-58655345	Chr13	NC_055079.1	50000002	58655327	55676102	55681510	LOC121579840
Chr13:48089784-58655345	Chr13	NC_055079.1	50000002	58655327	55682286	55684049	LOC121579838
Chr13:48089784-58655345	Chr13	NC_055079.1	50000002	58655327	55826392	55829999	LOC121578962
Chr13:48089784-58655345	Chr13	NC_055079.1	50000002	58655327	55952809	55969617	LOC121579842
Chr13:48089784-58655345	Chr13	NC_055079.1	50000002	58655327	55969795	55976643	simc1
Chr13:48089784-58655345	Chr13	NC_055079.1	50000002	58655327	56015387	56017367	LOC121580311
Chr13:48089784-58655345	Chr13	NC_055079.1	50000002	58655327	56200552	56222725	LOC121579843
Chr13:48089784-58655345	Chr13	NC_055079.1	50000002	58655327	56231616	56236028	LOC121580312
Chr13:48089784-58655345	Chr13	NC_055079.1	50000002	58655327	56237082	56246199	LOC121579844
Chr13:48089784-58655345	Chr13	NC_055079.1	50000002	58655327	56251519	56252788	LOC121580369
Chr13:48089784-58655345	Chr13	NC_055079.1	50000002	58655327	56278140	56314051	LOC121580313
Chr13:48089784-58655345	Chr13	NC_055079.1	50000002	58655327	56328128	56336946	LOC121579845
Chr13:48089784-58655345	Chr13	NC_055079.1	50000002	58655327	56337038	56339962	LOC121578963
Chr13:48089784-58655345	Chr13	NC_055079.1	50000002	58655327	56349588	56430956	LOC121580315
Chr13:48089784-58655345	Chr13	NC_055079.1	50000002	58655327	56431291	56455819	LOC121579847
Chr13:48089784-58655345	Chr13	NC_055079.1	50000002	58655327	56457724	56465100	LOC121579848
Chr13:48089784-58655345	Chr13	NC_055079.1	50000002	58655327	56474115	56477106	LOC121580316
Chr13:48089784-58655345	Chr13	NC_055079.1	50000002	58655327	56477265	56492385	hmgxb3
Chr13:48089784-58655345	Chr13	NC_055079.1	50000002	58655327	56493883	56520042	LOC121579849
Chr13:48089784-58655345	Chr13	NC_055079.1	50000002	58655327	56520812	56559304	LOC121579850
Chr13:48089784-58655345	Chr13	NC_055079.1	50000002	58655327	56573517	56574478	LOC121580317
Chr13:48089784-58655345	Chr13	NC_055079.1	50000002	58655327	56592783	56603747	LOC121580318
Chr13:48089784-58655345	Chr13	NC_055079.1	50000002	58655327	56605920	56609529	LOC121580319
Chr13:48089784-58655345	Chr13	NC_055079.1	50000002	58655327	56659207	56662846	LOC121580320
Chr13:48089784-58655345	Chr13	NC_055079.1	50000002	58655327	56705967	56709048	LOC121580321
Chr13:48089784-58655345	Chr13	NC_055079.1	50000002	58655327	56829280	56849767	LOC121580322
Chr13:48089784-58655345	Chr13	NC_055079.1	50000002	58655327	56925837	56929540	LOC121579851
Chr13:48089784-58655345	Chr13	NC_055079.1	50000002	58655327	56993280	57023992	LOC121579852
Chr13:48089784-58655345	Chr13	NC_055079.1	50000002	58655327	57052536	57055956	si:dkey-74k8.4
Chr13:48089784-58655345	Chr13	NC_055079.1	50000002	58655327	57056007	57061185	LOC121579853
Chr13:48089784-58655345	Chr13	NC_055079.1	50000002	58655327	57062995	57082905	rnf20
Chr13:48089784-58655345	Chr13	NC_055079.1	50000002	58655327	57083106	57087189	LOC121579856
Chr13:48089784-58655345	Chr13	NC_055079.1	50000002	58655327	57098894	57100053	LOC121580323
Chr13:48089784-58655345	Chr13	NC_055079.1	50000002	58655327	57121966	57123568	LOC121580325
Chr13:48089784-58655345	Chr13	NC_055079.1	50000002	58655327	57124247	57125451	LOC121580326
Chr13:48089784-58655345	Chr13	NC_055079.1	50000002	58655327	57125688	57127637	LOC121579865
Chr13:48089784-58655345	Chr13	NC_055079.1	50000002	58655327	57127914	57130010	LOC121579863
Chr13:48089784-58655345	Chr13	NC_055079.1	50000002	58655327	57130586	57132725	LOC121579862
Chr13:48089784-58655345	Chr13	NC_055079.1	50000002	58655327	57133055	57138914	LOC121579859
Chr13:48089784-58655345	Chr13	NC_055079.1	50000002	58655327	57145107	57148661	LOC121579864
Chr13:48089784-58655345	Chr13	NC_055079.1	50000002	58655327	57148927	57153313	LOC121579860
Chr13:48089784-58655345	Chr13	NC_055079.1	50000002	58655327	57153902	57159012	LOC121579861
Chr13:48089784-58655345	Chr13	NC_055079.1	50000002	58655327	57164900	57172295	LOC121579857
Chr13:48089784-58655345	Chr13	NC_055079.1	50000002	58655327	57175263	57180029	LOC121579866
Chr13:48089784-58655345	Chr13	NC_055079.1	50000002	58655327	57191435	57228965	LOC121579867
Chr13:48089784-58655345	Chr13	NC_055079.1	50000002	58655327	57230798	57244741	LOC121578965
Chr13:48089784-58655345	Chr13	NC_055079.1	50000002	58655327	57272397	57315085	LOC121579869
Chr13:48089784-58655345	Chr13	NC_055079.1	50000002	58655327	57299151	57302517	LOC121579870
Chr13:48089784-58655345	Chr13	NC_055079.1	50000002	58655327	57315142	57336341	LOC121579871
Chr13:48089784-58655345	Chr13	NC_055079.1	50000002	58655327	57352604	57399003	LOC121579873
Chr13:48089784-58655345	Chr13	NC_055079.1	50000002	58655327	57367080	57368341	LOC121579872
Chr13:48089784-58655345	Chr13	NC_055079.1	50000002	58655327	57399201	57407710	LOC121580327
Chr13:48089784-58655345	Chr13	NC_055079.1	50000002	58655327	57469004	57557801	LOC121578966
Chr13:48089784-58655345	Chr13	NC_055079.1	50000002	58655327	57557810	57599733	LOC121580328
Chr13:48089784-58655345	Chr13	NC_055079.1	50000002	58655327	57643026	57686132	LOC121579874
Chr13:48089784-58655345	Chr13	NC_055079.1	50000002	58655327	57698101	57702464	LOC121578967
Chr13:48089784-58655345	Chr13	NC_055079.1	50000002	58655327	57710593	57711583	LOC121578968
Chr13:48089784-58655345	Chr13	NC_055079.1	50000002	58655327	57750135	57775088	LOC121579876
Chr13:48089784-58655345	Chr13	NC_055079.1	50000002	58655327	57775228	57781998	LOC121579875
Chr13:48089784-58655345	Chr13	NC_055079.1	50000002	58655327	57777985	57778062	LOC121580386
Chr13:48089784-58655345	Chr13	NC_055079.1	50000002	58655327	57778578	57778710	LOC121580396
Chr13:48089784-58655345	Chr13	NC_055079.1	50000002	58655327	57779381	57779591	LOC121580407
Chr13:48089784-58655345	Chr13	NC_055079.1	50000002	58655327	57780162	57780241	LOC121580388
Chr13:48089784-58655345	Chr13	NC_055079.1	50000002	58655327	57780454	57780665	LOC121580403
Chr13:48089784-58655345	Chr13	NC_055079.1	50000002	58655327	57782275	57789712	LOC121580329
Chr13:48089784-58655345	Chr13	NC_055079.1	50000002	58655327	57797340	57798940	LOC121578969
Chr13:48089784-58655345	Chr13	NC_055079.1	50000002	58655327	57804085	57804216	LOC121580384
Chr13:48089784-58655345	Chr13	NC_055079.1	50000002	58655327	57835545	57841478	LOC121578970
Chr13:48089784-58655345	Chr13	NC_055079.1	50000002	58655327	57850384	57857433	LOC121578971
Chr13:48089784-58655345	Chr13	NC_055079.1	50000002	58655327	57866496	57870928	LOC121580330
Chr13:48089784-58655345	Chr13	NC_055079.1	50000002	58655327	57878053	57887863	LOC121580331
Chr13:48089784-58655345	Chr13	NC_055079.1	50000002	58655327	57889019	57890292	LOC121578972
Chr13:48089784-58655345	Chr13	NC_055079.1	50000002	58655327	58001768	58034640	LOC121580332
Chr13:48089784-58655345	Chr13	NC_055079.1	50000002	58655327	58042838	58061195	LOC121578973
Chr13:48089784-58655345	Chr13	NC_055079.1	50000002	58655327	58061586	58063539	LOC121579877
Chr13:48089784-58655345	Chr13	NC_055079.1	50000002	58655327	58063617	58068702	LOC121578974
Chr13:48089784-58655345	Chr13	NC_055079.1	50000002	58655327	58075483	58092511	LOC121578975
Chr13:48089784-58655345	Chr13	NC_055079.1	50000002	58655327	58120732	58157921	LOC121580333
Chr13:48089784-58655345	Chr13	NC_055079.1	50000002	58655327	58160001	58232967	LOC121579878
Chr13:48089784-58655345	Chr13	NC_055079.1	50000002	58655327	58297746	58341858	LOC121578976
Chr13:48089784-58655345	Chr13	NC_055079.1	50000002	58655327	58368778	58387421	LOC121580334
Chr13:48089784-58655345	Chr13	NC_055079.1	50000002	58655327	58397883	58399421	LOC121580335
Chr13:48089784-58655345	Chr13	NC_055079.1	50000002	58655327	58423265	58424730	LOC121578977
Chr13:48089784-58655345	Chr13	NC_055079.1	50000002	58655327	58455234	58460979	LOC121580336
Chr13:48089784-58655345	Chr13	NC_055079.1	50000002	58655327	58464472	58468311	LOC121580337
Chr13:48089784-58655345	Chr13	NC_055079.1	50000002	58655327	58539958	58541112	LOC121580338
Chr13:48089784-58655345	Chr13	NC_055079.1	50000002	58655327	58594345	58642849	LOC121578978
Chr13:48089784-58655345	Chr13	NC_055079.1	50000002	58655327	58645042	58647855	LOC121579879
Chr13:48089784-58655345	Chr13	NC_055079.1	50000002	58655327	58647525	58651353	LOC121578979
Chr15:28179866-31474415	Chr15	NC_055081.1	28179871	29999977	28214486	28249989	LOC121582208
Chr15:28179866-31474415	Chr15	NC_055081.1	28179871	29999977	28255323	28275880	LOC121582209
Chr15:28179866-31474415	Chr15	NC_055081.1	28179871	29999977	28277066	28279701	LOC121583225
Chr15:28179866-31474415	Chr15	NC_055081.1	28179871	29999977	28290518	28298263	LOC121583226
Chr15:28179866-31474415	Chr15	NC_055081.1	28179871	29999977	28302836	28371708	LOC121582210
Chr15:28179866-31474415	Chr15	NC_055081.1	28179871	29999977	28408973	28409395	LOC121583135
Chr15:28179866-31474415	Chr15	NC_055081.1	28179871	29999977	28417869	28435047	LOC121582211
Chr15:28179866-31474415	Chr15	NC_055081.1	28179871	29999977	28504504	28554076	LOC121583136
Chr15:28179866-31474415	Chr15	NC_055081.1	28179871	29999977	28610378	28620609	LOC121582213
Chr15:28179866-31474415	Chr15	NC_055081.1	28179871	29999977	28630293	28642608	LOC121583228
Chr15:28179866-31474415	Chr15	NC_055081.1	28179871	29999977	28646063	28648286	LOC121583229
Chr15:28179866-31474415	Chr15	NC_055081.1	28179871	29999977	28676112	28679926	LOC121583230
Chr15:28179866-31474415	Chr15	NC_055081.1	28179871	29999977	28684527	28702809	LOC121583231
Chr15:28179866-31474415	Chr15	NC_055081.1	28179871	29999977	28761744	28776778	LOC121583137
Chr15:28179866-31474415	Chr15	NC_055081.1	28179871	29999977	28793431	28795130	LOC121583232
Chr15:28179866-31474415	Chr15	NC_055081.1	28179871	29999977	28815425	28834473	LOC121583233
Chr15:28179866-31474415	Chr15	NC_055081.1	28179871	29999977	28857901	28864451	LOC121582214
Chr15:28179866-31474415	Chr15	NC_055081.1	28179871	29999977	28870361	28985082	LOC121582215
Chr15:28179866-31474415	Chr15	NC_055081.1	28179871	29999977	28994147	28995147	LOC121582216
Chr15:28179866-31474415	Chr15	NC_055081.1	28179871	29999977	28997778	28998655	LOC121583234
Chr15:28179866-31474415	Chr15	NC_055081.1	28179871	29999977	28999572	29000431	LOC121583235
Chr15:28179866-31474415	Chr15	NC_055081.1	28179871	29999977	29007583	29008337	LOC121583236
Chr15:28179866-31474415	Chr15	NC_055081.1	28179871	29999977	29009267	29010121	LOC121583237
Chr15:28179866-31474415	Chr15	NC_055081.1	28179871	29999977	29011523	29012289	LOC121583239
Chr15:28179866-31474415	Chr15	NC_055081.1	28179871	29999977	29013685	29014456	LOC121583240
Chr15:28179866-31474415	Chr15	NC_055081.1	28179871	29999977	29017249	29018037	LOC121583241
Chr15:28179866-31474415	Chr15	NC_055081.1	28179871	29999977	29018746	29036376	carm1l
Chr15:28179866-31474415	Chr15	NC_055081.1	28179871	29999977	29037172	29060700	pum3
Chr15:28179866-31474415	Chr15	NC_055081.1	28179871	29999977	29062871	29068680	LOC121583243
Chr15:28179866-31474415	Chr15	NC_055081.1	28179871	29999977	29076776	29093249	LOC121582219
Chr15:28179866-31474415	Chr15	NC_055081.1	28179871	29999977	29096637	29134788	LOC121583244
Chr15:28179866-31474415	Chr15	NC_055081.1	28179871	29999977	29173323	29177002	LOC121583245
Chr15:28179866-31474415	Chr15	NC_055081.1	28179871	29999977	29189286	29190782	LOC121583246
Chr15:28179866-31474415	Chr15	NC_055081.1	28179871	29999977	29199811	29218202	LOC121582220
Chr15:28179866-31474415	Chr15	NC_055081.1	28179871	29999977	29219887	29236362	LOC121582221
Chr15:28179866-31474415	Chr15	NC_055081.1	28179871	29999977	29249313	29257609	LOC121582222
Chr15:28179866-31474415	Chr15	NC_055081.1	28179871	29999977	29259276	29298598	LOC121582223
Chr15:28179866-31474415	Chr15	NC_055081.1	28179871	29999977	29327829	29357909	LOC121582225
Chr15:28179866-31474415	Chr15	NC_055081.1	28179871	29999977	29360970	29371096	LOC121582226
Chr15:28179866-31474415	Chr15	NC_055081.1	28179871	29999977	29374270	29377962	LOC121582227
Chr15:28179866-31474415	Chr15	NC_055081.1	28179871	29999977	29388360	29400130	LOC121582228
Chr15:28179866-31474415	Chr15	NC_055081.1	28179871	29999977	29426081	29482618	LOC121582229
Chr15:28179866-31474415	Chr15	NC_055081.1	28179871	29999977	29484156	29504249	LOC121582230
Chr15:28179866-31474415	Chr15	NC_055081.1	28179871	29999977	29505756	29518501	LOC121582231
Chr15:28179866-31474415	Chr15	NC_055081.1	28179871	29999977	29518807	29531125	LOC121583247
Chr15:28179866-31474415	Chr15	NC_055081.1	28179871	29999977	29576201	29587508	LOC121582233
Chr15:28179866-31474415	Chr15	NC_055081.1	28179871	29999977	29601560	29617707	LOC121582235
Chr15:28179866-31474415	Chr15	NC_055081.1	28179871	29999977	29617582	29636251	LOC121582234
Chr15:28179866-31474415	Chr15	NC_055081.1	28179871	29999977	29637994	29708352	LOC121582239
Chr15:28179866-31474415	Chr15	NC_055081.1	28179871	29999977	29709576	29719867	LOC121582240
Chr15:28179866-31474415	Chr15	NC_055081.1	28179871	29999977	29719942	29745769	LOC121582236
Chr15:28179866-31474415	Chr15	NC_055081.1	28179871	29999977	29747063	29750900	LOC121583249
Chr15:28179866-31474415	Chr15	NC_055081.1	28179871	29999977	29757821	29811980	LOC121582241
Chr15:28179866-31474415	Chr15	NC_055081.1	28179871	29999977	29813084	29816925	LOC121582244
Chr15:28179866-31474415	Chr15	NC_055081.1	28179871	29999977	29817693	29831346	LOC121582242
Chr15:28179866-31474415	Chr15	NC_055081.1	28179871	29999977	29831433	29835146	LOC121582243
Chr15:28179866-31474415	Chr15	NC_055081.1	28179871	29999977	29874609	29874727	LOC121583773
Chr15:28179866-31474415	Chr15	NC_055081.1	28179871	29999977	29875278	29875396	LOC121583742
Chr15:28179866-31474415	Chr15	NC_055081.1	28179871	29999977	29875667	29875784	LOC121583658
Chr15:28179866-31474415	Chr15	NC_055081.1	28179871	29999977	29876195	29876313	LOC121583758
Chr15:28179866-31474415	Chr15	NC_055081.1	28179871	29999977	29876864	29876972	LOC121583677
Chr15:28179866-31474415	Chr15	NC_055081.1	28179871	29999977	29882021	29882139	LOC121583663
Chr15:28179866-31474415	Chr15	NC_055081.1	28179871	29999977	29882685	29882803	LOC121583641
Chr15:28179866-31474415	Chr15	NC_055081.1	28179871	29999977	29883688	29883806	LOC121583750
Chr15:28179866-31474415	Chr15	NC_055081.1	28179871	29999977	29884217	29884335	LOC121583673
Chr15:28179866-31474415	Chr15	NC_055081.1	28179871	29999977	29884884	29885000	LOC121583638
Chr15:28179866-31474415	Chr15	NC_055081.1	28179871	29999977	29885411	29885529	LOC121583665
Chr15:28179866-31474415	Chr15	NC_055081.1	28179871	29999977	29885806	29885924	LOC121583643
Chr15:28179866-31474415	Chr15	NC_055081.1	28179871	29999977	29888081	29888199	LOC121583718
Chr15:28179866-31474415	Chr15	NC_055081.1	28179871	29999977	29888638	29888746	LOC121583686
Chr15:28179866-31474415	Chr15	NC_055081.1	28179871	29999977	29895225	29895342	LOC121583767
Chr15:28179866-31474415	Chr15	NC_055081.1	28179871	29999977	29895613	29895731	LOC121583768
Chr15:28179866-31474415	Chr15	NC_055081.1	28179871	29999977	29896002	29896120	LOC121583760
Chr15:28179866-31474415	Chr15	NC_055081.1	28179871	29999977	29900712	29900830	LOC121583743
Chr15:28179866-31474415	Chr15	NC_055081.1	28179871	29999977	29901101	29901219	LOC121583669
Chr15:28179866-31474415	Chr15	NC_055081.1	28179871	29999977	29902144	29902262	LOC121583745
Chr15:28179866-31474415	Chr15	NC_055081.1	28179871	29999977	29902673	29902789	LOC121583751
Chr15:28179866-31474415	Chr15	NC_055081.1	28179871	29999977	29903200	29903318	LOC121583693
Chr15:28179866-31474415	Chr15	NC_055081.1	28179871	29999977	29909678	29909796	LOC121583639
Chr15:28179866-31474415	Chr15	NC_055081.1	28179871	29999977	29916749	29916867	LOC121583700
Chr15:28179866-31474415	Chr15	NC_055081.1	28179871	29999977	29917279	29917397	LOC121583675
Chr15:28179866-31474415	Chr15	NC_055081.1	30000079	31474404	30035949	30135217	LOC121582245
Chr15:28179866-31474415	Chr15	NC_055081.1	30000079	31474404	30078481	30078591	LOC121583731
Chr15:28179866-31474415	Chr15	NC_055081.1	30000079	31474404	30082131	30082239	LOC121583732
Chr15:28179866-31474415	Chr15	NC_055081.1	30000079	31474404	30409188	30410631	LOC121583250
Chr15:28179866-31474415	Chr15	NC_055081.1	30000079	31474404	30411936	30416901	LOC121582246
Chr15:28179866-31474415	Chr15	NC_055081.1	30000079	31474404	30416900	30417534	LOC121582248
Chr15:28179866-31474415	Chr15	NC_055081.1	30000079	31474404	30617193	30837816	LOC121582249
Chr15:28179866-31474415	Chr15	NC_055081.1	30000079	31474404	30842127	30842245	LOC121583666
Chr15:28179866-31474415	Chr15	NC_055081.1	30000079	31474404	30842662	30842780	LOC121583681
Chr15:28179866-31474415	Chr15	NC_055081.1	30000079	31474404	30843575	30843693	LOC121583755
Chr15:28179866-31474415	Chr15	NC_055081.1	30000079	31474404	30843969	30844077	LOC121583689
Chr15:28179866-31474415	Chr15	NC_055081.1	30000079	31474404	30844487	30844605	LOC121583653
Chr15:28179866-31474415	Chr15	NC_055081.1	30000079	31474404	30845021	30845139	LOC121583746
Chr15:28179866-31474415	Chr15	NC_055081.1	30000079	31474404	30845410	30845528	LOC121583646
Chr15:28179866-31474415	Chr15	NC_055081.1	30000079	31474404	30845799	30845907	LOC121583680
Chr15:28179866-31474415	Chr15	NC_055081.1	30000079	31474404	30846323	30846441	LOC121583676
Chr15:28179866-31474415	Chr15	NC_055081.1	30000079	31474404	30846856	30846974	LOC121583757
Chr15:28179866-31474415	Chr15	NC_055081.1	30000079	31474404	30847245	30847363	LOC121583664
Chr15:28179866-31474415	Chr15	NC_055081.1	30000079	31474404	30847914	30848032	LOC121583712
Chr15:28179866-31474415	Chr15	NC_055081.1	30000079	31474404	30849583	30849701	LOC121583637
Chr15:28179866-31474415	Chr15	NC_055081.1	30000079	31474404	30857729	30857847	LOC121583692
Chr15:28179866-31474415	Chr15	NC_055081.1	30000079	31474404	30859009	30859126	LOC121583754
Chr15:28179866-31474415	Chr15	NC_055081.1	30000079	31474404	30860290	30860408	LOC121583640
Chr15:28179866-31474415	Chr15	NC_055081.1	30000079	31474404	30867523	30867641	LOC121583771
Chr15:28179866-31474415	Chr15	NC_055081.1	30000079	31474404	30868056	30868174	LOC121583772
Chr15:28179866-31474415	Chr15	NC_055081.1	30000079	31474404	30872389	30872497	LOC121583688
Chr15:28179866-31474415	Chr15	NC_055081.1	30000079	31474404	30872906	30873024	LOC121583661
Chr15:28179866-31474415	Chr15	NC_055081.1	30000079	31474404	30875979	30878465	LOC121583251
Chr15:28179866-31474415	Chr15	NC_055081.1	30000079	31474404	30881312	30881430	LOC121583662
Chr15:28179866-31474415	Chr15	NC_055081.1	30000079	31474404	30889714	30889832	LOC121583656
Chr15:28179866-31474415	Chr15	NC_055081.1	30000079	31474404	30890105	30890223	LOC121583655
Chr15:28179866-31474415	Chr15	NC_055081.1	30000079	31474404	30890494	30890610	LOC121583657
Chr15:28179866-31474415	Chr15	NC_055081.1	30000079	31474404	30891019	30891134	LOC121583642
Chr15:28179866-31474415	Chr15	NC_055081.1	30000079	31474404	30892279	30892397	LOC121583769
Chr15:28179866-31474415	Chr15	NC_055081.1	30000079	31474404	30892665	30892782	LOC121583691
Chr15:28179866-31474415	Chr15	NC_055081.1	30000079	31474404	30893753	30893868	LOC121583685
Chr15:28179866-31474415	Chr15	NC_055081.1	30000079	31474404	30894135	30894256	LOC121583670
Chr15:28179866-31474415	Chr15	NC_055081.1	30000079	31474404	30907418	30908367	LOC121583252
Chr15:28179866-31474415	Chr15	NC_055081.1	30000079	31474404	30919742	30921022	LOC121583253
Chr15:28179866-31474415	Chr15	NC_055081.1	30000079	31474404	30926117	30927317	LOC121583254
Chr15:28179866-31474415	Chr15	NC_055081.1	30000079	31474404	30934881	30935210	LOC121583255
Chr15:28179866-31474415	Chr15	NC_055081.1	30000079	31474404	30943990	30945191	LOC121583256
Chr15:28179866-31474415	Chr15	NC_055081.1	30000079	31474404	30950045	30951359	LOC121583257
Chr15:28179866-31474415	Chr15	NC_055081.1	30000079	31474404	30961401	30962451	LOC121583258
Chr15:28179866-31474415	Chr15	NC_055081.1	30000079	31474404	30964535	30966442	LOC121583139
Chr15:28179866-31474415	Chr15	NC_055081.1	30000079	31474404	30974134	30974252	LOC121583650
Chr15:28179866-31474415	Chr15	NC_055081.1	30000079	31474404	30974987	30975104	LOC121583678
Chr15:28179866-31474415	Chr15	NC_055081.1	30000079	31474404	31000835	31000952	LOC121583671
Chr15:28179866-31474415	Chr15	NC_055081.1	30000079	31474404	31328950	31946950	LOC121582250
Chr17:69493025-70730996	Chr17	NC_055083.1	69493028	69999932	69495586	69496658	LOC121585714
Chr17:69493025-70730996	Chr17	NC_055083.1	69493028	69999932	69503160	69513325	LOC121586932
Chr17:69493025-70730996	Chr17	NC_055083.1	69493028	69999932	69516436	69745813	LOC121585846
Chr17:69493025-70730996	Chr17	NC_055083.1	69493028	69999932	69749673	69759888	LOC121585715
Chr17:69493025-70730996	Chr17	NC_055083.1	69493028	69999932	69763523	69777954	LOC121585717
Chr17:69493025-70730996	Chr17	NC_055083.1	69493028	69999932	69779549	69798620	LOC121585848
Chr17:69493025-70730996	Chr17	NC_055083.1	69493028	69999932	69800782	69810859	LOC121586933
Chr17:69493025-70730996	Chr17	NC_055083.1	69493028	69999932	69834860	69903086	LOC121586934
Chr17:69493025-70730996	Chr17	NC_055083.1	69493028	69999932	69902338	69937086	LOC121585849
Chr17:69493025-70730996	Chr17	NC_055083.1	70000069	70730995	70053617	70060762	LOC121585850
Chr17:69493025-70730996	Chr17	NC_055083.1	70000069	70730995	70061521	70062855	LOC121586936
Chr17:69493025-70730996	Chr17	NC_055083.1	70000069	70730995	70063292	70068682	LOC121586935
Chr17:69493025-70730996	Chr17	NC_055083.1	70000069	70730995	70071777	70122636	LOC121585718
Chr17:69493025-70730996	Chr17	NC_055083.1	70000069	70730995	70157373	70163531	LOC121586937
Chr17:69493025-70730996	Chr17	NC_055083.1	70000069	70730995	70166058	70189701	LOC121586938
Chr17:69493025-70730996	Chr17	NC_055083.1	70000069	70730995	70193734	70200283	LOC121586939
Chr17:69493025-70730996	Chr17	NC_055083.1	70000069	70730995	70257032	70260524	LOC121585719
Chr17:69493025-70730996	Chr17	NC_055083.1	70000069	70730995	70301413	70303092	LOC121585720
Chr17:69493025-70730996	Chr17	NC_055083.1	70000069	70730995	70367857	70522942	LOC121586940
Chr17:69493025-70730996	Chr17	NC_055083.1	70000069	70730995	70532118	70567062	LOC121586941
Chr17:69493025-70730996	Chr17	NC_055083.1	70000069	70730995	70567368	70580179	LOC121586942
Chr17:69493025-70730996	Chr17	NC_055083.1	70000069	70730995	70580843	70590877	hacl1
Chr17:69493025-70730996	Chr17	NC_055083.1	70000069	70730995	70598492	70625544	LOC121586944
Chr17:69493025-70730996	Chr17	NC_055083.1	70000069	70730995	70630900	70647912	LOC121586945
Chr17:69493025-70730996	Chr17	NC_055083.1	70000069	70730995	70648178	70650838	LOC121585721
Chr17:69493025-70730996	Chr17	NC_055083.1	70000069	70730995	70657684	70722842	LOC121586946
Chr17:69493025-70730996	Chr17	NC_055083.1	70000069	70730995	70724037	70735149	LOC121585722
Chr18:8247272-33956196	Chr18	NC_055084.1	8247281	10000000	8485231	8495016	LOC121587525
Chr18:8247272-33956196	Chr18	NC_055084.1	8247281	10000000	8495161	8502788	LOC121587523
Chr18:8247272-33956196	Chr18	NC_055084.1	8247281	10000000	8507752	8534863	LOC121587527
Chr18:8247272-33956196	Chr18	NC_055084.1	8247281	10000000	8530512	8735835	LOC121587526
Chr18:8247272-33956196	Chr18	NC_055084.1	8247281	10000000	8740874	8896166	kiaa0825
Chr18:8247272-33956196	Chr18	NC_055084.1	8247281	10000000	8896452	8904254	slf1
Chr18:8247272-33956196	Chr18	NC_055084.1	8247281	10000000	8904227	8930151	LOC121587529
Chr18:8247272-33956196	Chr18	NC_055084.1	8247281	10000000	8932717	9174905	LOC121587530
Chr18:8247272-33956196	Chr18	NC_055084.1	8247281	10000000	9185885	9211000	fam81b
Chr18:8247272-33956196	Chr18	NC_055084.1	8247281	10000000	9243757	9244946	LOC121587531
Chr18:8247272-33956196	Chr18	NC_055084.1	8247281	10000000	9323533	9326526	LOC121587181
Chr18:8247272-33956196	Chr18	NC_055084.1	8247281	10000000	9362471	9363598	LOC121587257
Chr18:8247272-33956196	Chr18	NC_055084.1	8247281	10000000	9406372	9425619	LOC121587182
Chr18:8247272-33956196	Chr18	NC_055084.1	8247281	10000000	9443509	9464162	LOC121587183
Chr18:8247272-33956196	Chr18	NC_055084.1	8247281	10000000	9465806	9467617	LOC121530623
Chr18:8247272-33956196	Chr18	NC_055084.1	8247281	10000000	9754268	9755856	LOC121587184
Chr18:8247272-33956196	Chr18	NC_055084.1	8247281	10000000	9779616	9797499	LOC121587185
Chr18:8247272-33956196	Chr18	NC_055084.1	8247281	10000000	9810895	9815432	LOC121587258
Chr18:8247272-33956196	Chr18	NC_055084.1	8247281	10000000	9820956	9827503	LOC121530624
Chr18:8247272-33956196	Chr18	NC_055084.1	8247281	10000000	9828926	9835550	idua
Chr18:8247272-33956196	Chr18	NC_055084.1	8247281	10000000	9836935	9843460	LOC121530627
Chr18:8247272-33956196	Chr18	NC_055084.1	8247281	10000000	9845216	9846507	LOC121587259
Chr18:8247272-33956196	Chr18	NC_055084.1	8247281	10000000	9848590	9850482	LOC121587260
Chr18:8247272-33956196	Chr18	NC_055084.1	8247281	10000000	9849769	9850788	LOC121587261
Chr18:8247272-33956196	Chr18	NC_055084.1	8247281	10000000	9854848	9875326	LOC121530628
Chr18:8247272-33956196	Chr18	NC_055084.1	8247281	10000000	9883379	9928451	LOC121587186
Chr18:8247272-33956196	Chr18	NC_055084.1	10000005	19999762	9943461	10025920	LOC121587187
Chr18:8247272-33956196	Chr18	NC_055084.1	8247281	10000000	9943461	10025920	LOC121587187
Chr18:8247272-33956196	Chr18	NC_055084.1	10000005	19999762	10093445	10097535	atad1a
Chr18:8247272-33956196	Chr18	NC_055084.1	10000005	19999762	10163073	10279959	LOC121530630
Chr18:8247272-33956196	Chr18	NC_055084.1	10000005	19999762	10741526	10814500	LOC121530631
Chr18:8247272-33956196	Chr18	NC_055084.1	10000005	19999762	10838491	10843059	LOC121587188
Chr18:8247272-33956196	Chr18	NC_055084.1	10000005	19999762	10857087	10892733	LOC121530632
Chr18:8247272-33956196	Chr18	NC_055084.1	10000005	19999762	10894660	10916788	LOC121530633
Chr18:8247272-33956196	Chr18	NC_055084.1	10000005	19999762	10928534	10944912	LOC121530634
Chr18:8247272-33956196	Chr18	NC_055084.1	10000005	19999762	10945194	10958630	LOC121530635
Chr18:8247272-33956196	Chr18	NC_055084.1	10000005	19999762	10958913	10964267	LOC121530636
Chr18:8247272-33956196	Chr18	NC_055084.1	10000005	19999762	10964784	11055762	LOC121530637
Chr18:8247272-33956196	Chr18	NC_055084.1	10000005	19999762	11059490	11065007	LOC121530641
Chr18:8247272-33956196	Chr18	NC_055084.1	10000005	19999762	11065970	11078741	trmt2a
Chr18:8247272-33956196	Chr18	NC_055084.1	10000005	19999762	11078802	11092907	LOC121530639
Chr18:8247272-33956196	Chr18	NC_055084.1	10000005	19999762	11098286	11123189	LOC121530642
Chr18:8247272-33956196	Chr18	NC_055084.1	10000005	19999762	11136518	11469798	LOC121530643
Chr18:8247272-33956196	Chr18	NC_055084.1	10000005	19999762	11476797	11497686	LOC121587189
Chr18:8247272-33956196	Chr18	NC_055084.1	10000005	19999762	11519247	11562055	LOC121587190
Chr18:8247272-33956196	Chr18	NC_055084.1	10000005	19999762	11571487	11581255	LOC121530644
Chr18:8247272-33956196	Chr18	NC_055084.1	10000005	19999762	11660813	11662933	LOC121530645
Chr18:8247272-33956196	Chr18	NC_055084.1	10000005	19999762	11910326	11998586	LOC121530646
Chr18:8247272-33956196	Chr18	NC_055084.1	10000005	19999762	12018227	12034622	cdca2
Chr18:8247272-33956196	Chr18	NC_055084.1	10000005	19999762	12050030	12081155	kat6a
Chr18:8247272-33956196	Chr18	NC_055084.1	10000005	19999762	12084303	12090602	LOC121530649
Chr18:8247272-33956196	Chr18	NC_055084.1	10000005	19999762	12144895	12193477	LOC121530650
Chr18:8247272-33956196	Chr18	NC_055084.1	10000005	19999762	12347334	12381653	npffr1l2
Chr18:8247272-33956196	Chr18	NC_055084.1	10000005	19999762	12484399	12486311	LOC121587262
Chr18:8247272-33956196	Chr18	NC_055084.1	10000005	19999762	12489581	12558149	LOC121530651
Chr18:8247272-33956196	Chr18	NC_055084.1	10000005	19999762	12557174	12576066	figla
Chr18:8247272-33956196	Chr18	NC_055084.1	10000005	19999762	12578134	12613411	LOC121530653
Chr18:8247272-33956196	Chr18	NC_055084.1	10000005	19999762	12613863	12621484	snrnp27
Chr18:8247272-33956196	Chr18	NC_055084.1	10000005	19999762	12622854	12647457	mxd1
Chr18:8247272-33956196	Chr18	NC_055084.1	10000005	19999762	12657347	12664349	zgc:65851
Chr18:8247272-33956196	Chr18	NC_055084.1	10000005	19999762	12674167	12698302	LOC121587263
Chr18:8247272-33956196	Chr18	NC_055084.1	10000005	19999762	12703929	12720014	LOC121587192
Chr18:8247272-33956196	Chr18	NC_055084.1	10000005	19999762	12744144	12747729	LOC121587264
Chr18:8247272-33956196	Chr18	NC_055084.1	10000005	19999762	12768445	12773670	LOC121587193
Chr18:8247272-33956196	Chr18	NC_055084.1	10000005	19999762	12779529	12803450	LOC121530657
Chr18:8247272-33956196	Chr18	NC_055084.1	10000005	19999762	12842451	12846292	LOC121530658
Chr18:8247272-33956196	Chr18	NC_055084.1	10000005	19999762	12973096	12978987	LOC121587265
Chr18:8247272-33956196	Chr18	NC_055084.1	10000005	19999762	13058948	13069356	LOC121530659
Chr18:8247272-33956196	Chr18	NC_055084.1	10000005	19999762	13070173	13082140	LOC121530660
Chr18:8247272-33956196	Chr18	NC_055084.1	10000005	19999762	13090041	13105774	LOC121530661
Chr18:8247272-33956196	Chr18	NC_055084.1	10000005	19999762	13111995	13118220	LOC121587266
Chr18:8247272-33956196	Chr18	NC_055084.1	10000005	19999762	13128643	13136738	LOC121530662
Chr18:8247272-33956196	Chr18	NC_055084.1	10000005	19999762	13139566	13144306	LOC121530663
Chr18:8247272-33956196	Chr18	NC_055084.1	10000005	19999762	13145880	13174415	LOC121530664
Chr18:8247272-33956196	Chr18	NC_055084.1	10000005	19999762	13173007	13178883	LOC121530665
Chr18:8247272-33956196	Chr18	NC_055084.1	10000005	19999762	13329933	13357086	LOC121587267
Chr18:8247272-33956196	Chr18	NC_055084.1	10000005	19999762	13362552	13380633	LOC121530666
Chr18:8247272-33956196	Chr18	NC_055084.1	10000005	19999762	13422601	13490070	LOC121530667
Chr18:8247272-33956196	Chr18	NC_055084.1	10000005	19999762	13493841	13496465	LOC121587268
Chr18:8247272-33956196	Chr18	NC_055084.1	10000005	19999762	13527186	13559447	LOC121587270
Chr18:8247272-33956196	Chr18	NC_055084.1	10000005	19999762	13565803	13587485	LOC121530669
Chr18:8247272-33956196	Chr18	NC_055084.1	10000005	19999762	13589776	13630226	LOC121530670
Chr18:8247272-33956196	Chr18	NC_055084.1	10000005	19999762	13634227	13653537	LOC121530671
Chr18:8247272-33956196	Chr18	NC_055084.1	10000005	19999762	13690065	13691112	LOC121587271
Chr18:8247272-33956196	Chr18	NC_055084.1	10000005	19999762	13794948	13961693	LOC121530672
Chr18:8247272-33956196	Chr18	NC_055084.1	10000005	19999762	14018205	14047480	LOC121530673
Chr18:8247272-33956196	Chr18	NC_055084.1	10000005	19999762	14083192	14113985	LOC121530674
Chr18:8247272-33956196	Chr18	NC_055084.1	10000005	19999762	14118608	14160270	LOC121530675
Chr18:8247272-33956196	Chr18	NC_055084.1	10000005	19999762	14162020	14172220	LOC121530676
Chr18:8247272-33956196	Chr18	NC_055084.1	10000005	19999762	14188601	14199507	LOC121530677
Chr18:8247272-33956196	Chr18	NC_055084.1	10000005	19999762	14203471	14512075	LOC121530679
Chr18:8247272-33956196	Chr18	NC_055084.1	10000005	19999762	14627870	14635524	LOC121587194
Chr18:8247272-33956196	Chr18	NC_055084.1	10000005	19999762	14817901	14820180	LOC121587272
Chr18:8247272-33956196	Chr18	NC_055084.1	10000005	19999762	14823262	14828417	LOC121530680
Chr18:8247272-33956196	Chr18	NC_055084.1	10000005	19999762	14829457	14832416	LOC121587273
Chr18:8247272-33956196	Chr18	NC_055084.1	10000005	19999762	14862835	14867538	LOC121530681
Chr18:8247272-33956196	Chr18	NC_055084.1	10000005	19999762	14874182	14880347	LOC121587274
Chr18:8247272-33956196	Chr18	NC_055084.1	10000005	19999762	14880703	14887041	LOC121530682
Chr18:8247272-33956196	Chr18	NC_055084.1	10000005	19999762	14890505	14916163	LOC121530684
Chr18:8247272-33956196	Chr18	NC_055084.1	10000005	19999762	14916261	14919599	LOC121530685
Chr18:8247272-33956196	Chr18	NC_055084.1	10000005	19999762	14947457	14962049	LOC121530686
Chr18:8247272-33956196	Chr18	NC_055084.1	10000005	19999762	14964840	14970286	LOC121587195
Chr18:8247272-33956196	Chr18	NC_055084.1	10000005	19999762	14980998	15026507	LOC121530687
Chr18:8247272-33956196	Chr18	NC_055084.1	10000005	19999762	14983165	14983294	LOC121531000
Chr18:8247272-33956196	Chr18	NC_055084.1	10000005	19999762	15046286	15079554	LOC121587196
Chr18:8247272-33956196	Chr18	NC_055084.1	10000005	19999762	15092387	15126761	LOC121587198
Chr18:8247272-33956196	Chr18	NC_055084.1	10000005	19999762	15212205	15321840	LOC121587199
Chr18:8247272-33956196	Chr18	NC_055084.1	10000005	19999762	15322276	15378200	LOC121587200
Chr18:8247272-33956196	Chr18	NC_055084.1	10000005	19999762	15444828	15464760	LOC121530688
Chr18:8247272-33956196	Chr18	NC_055084.1	10000005	19999762	15604586	15606503	LOC121530689
Chr18:8247272-33956196	Chr18	NC_055084.1	10000005	19999762	15624494	15840863	LOC121530690
Chr18:8247272-33956196	Chr18	NC_055084.1	10000005	19999762	15848693	15930888	LOC121530693
Chr18:8247272-33956196	Chr18	NC_055084.1	10000005	19999762	15935429	15956693	tmem175
Chr18:8247272-33956196	Chr18	NC_055084.1	10000005	19999762	16037939	16055883	LOC121530695
Chr18:8247272-33956196	Chr18	NC_055084.1	10000005	19999762	16063737	16131383	rasgef1ba
Chr18:8247272-33956196	Chr18	NC_055084.1	10000005	19999762	16151054	16165227	LOC121530697
Chr18:8247272-33956196	Chr18	NC_055084.1	10000005	19999762	16182095	16183923	LOC121530699
Chr18:8247272-33956196	Chr18	NC_055084.1	10000005	19999762	16183922	16190295	LOC121530698
Chr18:8247272-33956196	Chr18	NC_055084.1	10000005	19999762	16281666	16301942	LOC121530700
Chr18:8247272-33956196	Chr18	NC_055084.1	10000005	19999762	16308188	16328064	LOC121530701
Chr18:8247272-33956196	Chr18	NC_055084.1	10000005	19999762	16345816	16448033	LOC121530702
Chr18:8247272-33956196	Chr18	NC_055084.1	10000005	19999762	16467159	16479871	gc
Chr18:8247272-33956196	Chr18	NC_055084.1	10000005	19999762	16496532	16540673	mthfd2l
Chr18:8247272-33956196	Chr18	NC_055084.1	10000005	19999762	16564867	16568958	LOC121587275
Chr18:8247272-33956196	Chr18	NC_055084.1	10000005	19999762	16601547	16614475	LOC121530705
Chr18:8247272-33956196	Chr18	NC_055084.1	10000005	19999762	16631968	16634422	LOC121530706
Chr18:8247272-33956196	Chr18	NC_055084.1	10000005	19999762	16647029	16654341	LOC121530708
Chr18:8247272-33956196	Chr18	NC_055084.1	10000005	19999762	16648853	16651085	gpx8
Chr18:8247272-33956196	Chr18	NC_055084.1	10000005	19999762	16668622	16775595	LOC121530709
Chr18:8247272-33956196	Chr18	NC_055084.1	10000005	19999762	16761038	16762927	LOC121530710
Chr18:8247272-33956196	Chr18	NC_055084.1	10000005	19999762	16777196	16794007	LOC121530711
Chr18:8247272-33956196	Chr18	NC_055084.1	10000005	19999762	16808068	16811765	LOC121587201
Chr18:8247272-33956196	Chr18	NC_055084.1	10000005	19999762	17080901	17083836	LOC121587202
Chr18:8247272-33956196	Chr18	NC_055084.1	10000005	19999762	17257725	17281172	LOC121530713
Chr18:8247272-33956196	Chr18	NC_055084.1	10000005	19999762	17285704	17288702	LOC121587276
Chr18:8247272-33956196	Chr18	NC_055084.1	10000005	19999762	17302680	17306212	LOC121587277
Chr18:8247272-33956196	Chr18	NC_055084.1	10000005	19999762	17311033	17367649	LOC121530714
Chr18:8247272-33956196	Chr18	NC_055084.1	10000005	19999762	17378263	17388291	LOC121587203
Chr18:8247272-33956196	Chr18	NC_055084.1	10000005	19999762	17389530	17412354	LOC121530715
Chr18:8247272-33956196	Chr18	NC_055084.1	10000005	19999762	17419321	17623080	LOC121530716
Chr18:8247272-33956196	Chr18	NC_055084.1	10000005	19999762	17646332	17689796	LOC121530717
Chr18:8247272-33956196	Chr18	NC_055084.1	10000005	19999762	17696421	17813300	LOC121530718
Chr18:8247272-33956196	Chr18	NC_055084.1	10000005	19999762	17831666	17858828	LOC121530719
Chr18:8247272-33956196	Chr18	NC_055084.1	10000005	19999762	17858885	17867124	LOC121530720
Chr18:8247272-33956196	Chr18	NC_055084.1	10000005	19999762	17897759	17927106	LOC121530721
Chr18:8247272-33956196	Chr18	NC_055084.1	10000005	19999762	17941320	17973434	LOC121530722
Chr18:8247272-33956196	Chr18	NC_055084.1	10000005	19999762	17987753	17989471	LOC121587278
Chr18:8247272-33956196	Chr18	NC_055084.1	10000005	19999762	18004273	18032765	LOC121530723
Chr18:8247272-33956196	Chr18	NC_055084.1	10000005	19999762	18053442	18074350	LOC121530724
Chr18:8247272-33956196	Chr18	NC_055084.1	10000005	19999762	18075965	18124453	LOC121530725
Chr18:8247272-33956196	Chr18	NC_055084.1	10000005	19999762	18141142	18149792	LOC121530726
Chr18:8247272-33956196	Chr18	NC_055084.1	10000005	19999762	18190883	18242610	LOC121530727
Chr18:8247272-33956196	Chr18	NC_055084.1	10000005	19999762	18262630	18271962	LOC121530729
Chr18:8247272-33956196	Chr18	NC_055084.1	10000005	19999762	18363496	18366276	LOC121587279
Chr18:8247272-33956196	Chr18	NC_055084.1	10000005	19999762	18395477	18398022	LOC121587280
Chr18:8247272-33956196	Chr18	NC_055084.1	10000005	19999762	18412876	18415475	LOC121587282
Chr18:8247272-33956196	Chr18	NC_055084.1	10000005	19999762	18420332	18422183	LOC121587281
Chr18:8247272-33956196	Chr18	NC_055084.1	10000005	19999762	18426967	18429502	LOC121587284
Chr18:8247272-33956196	Chr18	NC_055084.1	10000005	19999762	18448912	18450536	LOC121587283
Chr18:8247272-33956196	Chr18	NC_055084.1	10000005	19999762	18464239	18464469	LOC121587285
Chr18:8247272-33956196	Chr18	NC_055084.1	10000005	19999762	18472069	18475818	LOC121587286
Chr18:8247272-33956196	Chr18	NC_055084.1	10000005	19999762	18496804	18521028	LOC121530731
Chr18:8247272-33956196	Chr18	NC_055084.1	10000005	19999762	18551685	18564603	LOC121530730
Chr18:8247272-33956196	Chr18	NC_055084.1	10000005	19999762	18629914	18632553	LOC121587204
Chr18:8247272-33956196	Chr18	NC_055084.1	10000005	19999762	18662949	18676285	LOC121587287
Chr18:8247272-33956196	Chr18	NC_055084.1	10000005	19999762	18680505	18692933	LOC121530732
Chr18:8247272-33956196	Chr18	NC_055084.1	10000005	19999762	18728289	18738402	LOC121530733
Chr18:8247272-33956196	Chr18	NC_055084.1	10000005	19999762	18799094	18819602	LOC121587205
Chr18:8247272-33956196	Chr18	NC_055084.1	10000005	19999762	18843621	19008172	dapk1
Chr18:8247272-33956196	Chr18	NC_055084.1	10000005	19999762	19045189	19045246	LOC121530992
Chr18:8247272-33956196	Chr18	NC_055084.1	10000005	19999762	19147267	19149017	gas1a
Chr18:8247272-33956196	Chr18	NC_055084.1	10000005	19999762	19508375	19562493	LOC121530736
Chr18:8247272-33956196	Chr18	NC_055084.1	10000005	19999762	19614146	19725991	LOC121587206
Chr18:8247272-33956196	Chr18	NC_055084.1	10000005	19999762	19726660	19764544	fbxl8
Chr18:8247272-33956196	Chr18	NC_055084.1	10000005	19999762	19768092	19791255	mccc2
Chr18:8247272-33956196	Chr18	NC_055084.1	10000005	19999762	19791574	19807213	grsf1
Chr18:8247272-33956196	Chr18	NC_055084.1	10000005	19999762	19808398	19863174	rufy3
Chr18:8247272-33956196	Chr18	NC_055084.1	10000005	19999762	19873801	19931713	LOC121530742
Chr18:8247272-33956196	Chr18	NC_055084.1	10000005	19999762	19953789	19982481	LOC121530743
Chr18:8247272-33956196	Chr18	NC_055084.1	20000026	29999998	20048303	20105365	ppil2
Chr18:8247272-33956196	Chr18	NC_055084.1	20000026	29999998	20122943	20157999	psat1
Chr18:8247272-33956196	Chr18	NC_055084.1	20000026	29999998	20160775	20173538	LOC121587207
Chr18:8247272-33956196	Chr18	NC_055084.1	20000026	29999998	20187658	20201637	isca1
Chr18:8247272-33956196	Chr18	NC_055084.1	20000026	29999998	20202053	20268152	tut7
Chr18:8247272-33956196	Chr18	NC_055084.1	20000026	29999998	20297005	20388196	LOC121587208
Chr18:8247272-33956196	Chr18	NC_055084.1	20000026	29999998	20568149	20586974	LOC121530748
Chr18:8247272-33956196	Chr18	NC_055084.1	20000026	29999998	20586907	20613203	LOC121530749
Chr18:8247272-33956196	Chr18	NC_055084.1	20000026	29999998	20685451	20952494	LOC121530750
Chr18:8247272-33956196	Chr18	NC_055084.1	20000026	29999998	21020610	21094990	LOC121587288
Chr18:8247272-33956196	Chr18	NC_055084.1	20000026	29999998	21330058	21338902	LOC121587290
Chr18:8247272-33956196	Chr18	NC_055084.1	20000026	29999998	21343763	21397832	LOC121530751
Chr18:8247272-33956196	Chr18	NC_055084.1	20000026	29999998	21416537	21441669	LOC121530752
Chr18:8247272-33956196	Chr18	NC_055084.1	20000026	29999998	21449255	21618701	LOC121530753
Chr18:8247272-33956196	Chr18	NC_055084.1	20000026	29999998	21621587	21687392	LOC121587209
Chr18:8247272-33956196	Chr18	NC_055084.1	20000026	29999998	21688926	21690351	LOC121587291
Chr18:8247272-33956196	Chr18	NC_055084.1	20000026	29999998	21712107	21791571	LOC121530754
Chr18:8247272-33956196	Chr18	NC_055084.1	20000026	29999998	21796828	21802250	si:dkey-3h3.3
Chr18:8247272-33956196	Chr18	NC_055084.1	20000026	29999998	22059867	22062625	LOC121587293
Chr18:8247272-33956196	Chr18	NC_055084.1	20000026	29999998	22096789	22099032	LOC121587294
Chr18:8247272-33956196	Chr18	NC_055084.1	20000026	29999998	22150251	22152523	LOC121587295
Chr18:8247272-33956196	Chr18	NC_055084.1	20000026	29999998	22194731	22243374	rusc2
Chr18:8247272-33956196	Chr18	NC_055084.1	20000026	29999998	22279183	22295506	LOC121530756
Chr18:8247272-33956196	Chr18	NC_055084.1	20000026	29999998	22320392	22325780	LOC121587296
Chr18:8247272-33956196	Chr18	NC_055084.1	20000026	29999998	22367883	22369897	LOC121587297
Chr18:8247272-33956196	Chr18	NC_055084.1	20000026	29999998	22395828	22401959	LOC121587298
Chr18:8247272-33956196	Chr18	NC_055084.1	20000026	29999998	22409317	22413492	LOC121530757
Chr18:8247272-33956196	Chr18	NC_055084.1	20000026	29999998	22424042	22428476	LOC121587299
Chr18:8247272-33956196	Chr18	NC_055084.1	20000026	29999998	22433468	22435656	LOC121587301
Chr18:8247272-33956196	Chr18	NC_055084.1	20000026	29999998	22483599	22506885	LOC121530758
Chr18:8247272-33956196	Chr18	NC_055084.1	20000026	29999998	22515338	22519590	LOC121530760
Chr18:8247272-33956196	Chr18	NC_055084.1	20000026	29999998	22532444	22534467	LOC121530759
Chr18:8247272-33956196	Chr18	NC_055084.1	20000026	29999998	22544884	22545395	LOC121587302
Chr18:8247272-33956196	Chr18	NC_055084.1	20000026	29999998	22549856	22550367	LOC121587303
Chr18:8247272-33956196	Chr18	NC_055084.1	20000026	29999998	22552613	22554145	LOC121587304
Chr18:8247272-33956196	Chr18	NC_055084.1	20000026	29999998	22559438	22580882	LOC121530762
Chr18:8247272-33956196	Chr18	NC_055084.1	20000026	29999998	22569322	22570882	LOC121530763
Chr18:8247272-33956196	Chr18	NC_055084.1	20000026	29999998	22614281	22616179	LOC121587305
Chr18:8247272-33956196	Chr18	NC_055084.1	20000026	29999998	22619641	22644930	LOC121530764
Chr18:8247272-33956196	Chr18	NC_055084.1	20000026	29999998	22640593	22667497	LOC121530765
Chr18:8247272-33956196	Chr18	NC_055084.1	20000026	29999998	22670155	22988785	LOC121530766
Chr18:8247272-33956196	Chr18	NC_055084.1	20000026	29999998	22992215	23000130	LOC121587306
Chr18:8247272-33956196	Chr18	NC_055084.1	20000026	29999998	23037499	23062497	LOC121587307
Chr18:8247272-33956196	Chr18	NC_055084.1	20000026	29999998	23102207	23107610	LOC121530767
Chr18:8247272-33956196	Chr18	NC_055084.1	20000026	29999998	23187192	23328072	LOC121587211
Chr18:8247272-33956196	Chr18	NC_055084.1	20000026	29999998	23329448	23332271	LOC121587308
Chr18:8247272-33956196	Chr18	NC_055084.1	20000026	29999998	23595386	23597138	LOC121587212
Chr18:8247272-33956196	Chr18	NC_055084.1	20000026	29999998	23726609	23808870	LOC121530768
Chr18:8247272-33956196	Chr18	NC_055084.1	20000026	29999998	23919437	23929489	LOC121587213
Chr18:8247272-33956196	Chr18	NC_055084.1	20000026	29999998	23931293	23964102	LOC121530770
Chr18:8247272-33956196	Chr18	NC_055084.1	20000026	29999998	23988206	23990380	LOC121587309
Chr18:8247272-33956196	Chr18	NC_055084.1	20000026	29999998	23996849	24000104	LOC121587310
Chr18:8247272-33956196	Chr18	NC_055084.1	20000026	29999998	24044458	24114756	LOC121587311
Chr18:8247272-33956196	Chr18	NC_055084.1	20000026	29999998	24277555	24292863	LOC121530771
Chr18:8247272-33956196	Chr18	NC_055084.1	20000026	29999998	24293982	24302906	LOC121530772
Chr18:8247272-33956196	Chr18	NC_055084.1	20000026	29999998	24299741	24332520	LOC121587214
Chr18:8247272-33956196	Chr18	NC_055084.1	20000026	29999998	24338380	24347731	LOC121530773
Chr18:8247272-33956196	Chr18	NC_055084.1	20000026	29999998	24347817	24357111	LOC121530774
Chr18:8247272-33956196	Chr18	NC_055084.1	20000026	29999998	24372053	24409217	LOC121530775
Chr18:8247272-33956196	Chr18	NC_055084.1	20000026	29999998	24409655	24416842	LOC121530777
Chr18:8247272-33956196	Chr18	NC_055084.1	20000026	29999998	24448070	24550937	LOC121530778
Chr18:8247272-33956196	Chr18	NC_055084.1	20000026	29999998	24598477	24751695	LOC121530779
Chr18:8247272-33956196	Chr18	NC_055084.1	20000026	29999998	24756017	24757006	LOC121530781
Chr18:8247272-33956196	Chr18	NC_055084.1	20000026	29999998	24757104	24767336	LOC121530780
Chr18:8247272-33956196	Chr18	NC_055084.1	20000026	29999998	24775878	24782355	LOC121530782
Chr18:8247272-33956196	Chr18	NC_055084.1	20000026	29999998	24782802	24786434	pebp1
Chr18:8247272-33956196	Chr18	NC_055084.1	20000026	29999998	24786432	24929665	LOC121530783
Chr18:8247272-33956196	Chr18	NC_055084.1	20000026	29999998	24950193	24960200	LOC121530786
Chr18:8247272-33956196	Chr18	NC_055084.1	20000026	29999998	25080854	25086537	LOC121530787
Chr18:8247272-33956196	Chr18	NC_055084.1	20000026	29999998	25169929	25266897	LOC121530788
Chr18:8247272-33956196	Chr18	NC_055084.1	20000026	29999998	25271077	25286461	LOC121530789
Chr18:8247272-33956196	Chr18	NC_055084.1	20000026	29999998	25289568	25293353	LOC121530790
Chr18:8247272-33956196	Chr18	NC_055084.1	20000026	29999998	25451353	25454289	LOC121530791
Chr18:8247272-33956196	Chr18	NC_055084.1	20000026	29999998	25470870	25617259	LOC121530792
Chr18:8247272-33956196	Chr18	NC_055084.1	20000026	29999998	25638369	25733603	LOC121530793
Chr18:8247272-33956196	Chr18	NC_055084.1	20000026	29999998	25773689	25811304	LOC121530794
Chr18:8247272-33956196	Chr18	NC_055084.1	20000026	29999998	25811455	25823516	LOC121530795
Chr18:8247272-33956196	Chr18	NC_055084.1	20000026	29999998	25829673	25951318	LOC121530796
Chr18:8247272-33956196	Chr18	NC_055084.1	20000026	29999998	25953259	25958246	LOC121587215
Chr18:8247272-33956196	Chr18	NC_055084.1	20000026	29999998	25957568	25978267	si:dkey-13n15.2
Chr18:8247272-33956196	Chr18	NC_055084.1	20000026	29999998	26049953	26053474	hs3st1l2
Chr18:8247272-33956196	Chr18	NC_055084.1	20000026	29999998	26075904	26080040	LOC121530800
Chr18:8247272-33956196	Chr18	NC_055084.1	20000026	29999998	26080731	26084313	LOC121530799
Chr18:8247272-33956196	Chr18	NC_055084.1	20000026	29999998	26271934	26280244	fbxl15
Chr18:8247272-33956196	Chr18	NC_055084.1	20000026	29999998	26281158	26282997	gpx9
Chr18:8247272-33956196	Chr18	NC_055084.1	20000026	29999998	26284402	26290413	ndufb8
Chr18:8247272-33956196	Chr18	NC_055084.1	20000026	29999998	26296597	26317846	sec31b
Chr18:8247272-33956196	Chr18	NC_055084.1	20000026	29999998	26332941	26341150	scd
Chr18:8247272-33956196	Chr18	NC_055084.1	20000026	29999998	26347500	26370010	dnajb12b
Chr18:8247272-33956196	Chr18	NC_055084.1	20000026	29999998	26371037	26373277	ddit4
Chr18:8247272-33956196	Chr18	NC_055084.1	20000026	29999998	26385863	26389661	anapc16
Chr18:8247272-33956196	Chr18	NC_055084.1	20000026	29999998	26389759	26424154	ascc1
Chr18:8247272-33956196	Chr18	NC_055084.1	20000026	29999998	26430108	26441370	LOC121587216
Chr18:8247272-33956196	Chr18	NC_055084.1	20000026	29999998	26451148	26549216	LOC121530810
Chr18:8247272-33956196	Chr18	NC_055084.1	20000026	29999998	26552835	26557357	sar1aa
Chr18:8247272-33956196	Chr18	NC_055084.1	20000026	29999998	26557751	26562763	ppa1a
Chr18:8247272-33956196	Chr18	NC_055084.1	20000026	29999998	26564809	26571055	lrrc20
Chr18:8247272-33956196	Chr18	NC_055084.1	20000026	29999998	26573407	26578891	ndr2
Chr18:8247272-33956196	Chr18	NC_055084.1	20000026	29999998	26579926	26726113	pald1a
Chr18:8247272-33956196	Chr18	NC_055084.1	20000026	29999998	26740151	26870228	LOC121530814
Chr18:8247272-33956196	Chr18	NC_055084.1	20000026	29999998	26896971	26909634	star2
Chr18:8247272-33956196	Chr18	NC_055084.1	20000026	29999998	26967842	26977173	LOC121587317
Chr18:8247272-33956196	Chr18	NC_055084.1	20000026	29999998	26980117	27056756	polr3a
Chr18:8247272-33956196	Chr18	NC_055084.1	20000026	29999998	27083202	27102158	LOC121530817
Chr18:8247272-33956196	Chr18	NC_055084.1	20000026	29999998	27113739	27123046	LOC121530818
Chr18:8247272-33956196	Chr18	NC_055084.1	20000026	29999998	27147612	27156291	LOC121587217
Chr18:8247272-33956196	Chr18	NC_055084.1	20000026	29999998	27402294	27505930	LOC121587219
Chr18:8247272-33956196	Chr18	NC_055084.1	20000026	29999998	27523577	27595585	LOC121587220
Chr18:8247272-33956196	Chr18	NC_055084.1	20000026	29999998	27678023	27694276	LOC121587221
Chr18:8247272-33956196	Chr18	NC_055084.1	20000026	29999998	27703037	27719100	LOC121587223
Chr18:8247272-33956196	Chr18	NC_055084.1	20000026	29999998	27719121	27728618	LOC121587359
Chr18:8247272-33956196	Chr18	NC_055084.1	20000026	29999998	27867871	27908932	LOC121587360
Chr18:8247272-33956196	Chr18	NC_055084.1	20000026	29999998	27922024	27963842	LOC121587318
Chr18:8247272-33956196	Chr18	NC_055084.1	20000026	29999998	27991550	28020411	LOC121587319
Chr18:8247272-33956196	Chr18	NC_055084.1	20000026	29999998	28033747	28038493	LOC121530819
Chr18:8247272-33956196	Chr18	NC_055084.1	20000026	29999998	28034054	28034186	LOC121530997
Chr18:8247272-33956196	Chr18	NC_055084.1	20000026	29999998	28035609	28035741	LOC121530995
Chr18:8247272-33956196	Chr18	NC_055084.1	20000026	29999998	28036347	28036479	LOC121530998
Chr18:8247272-33956196	Chr18	NC_055084.1	20000026	29999998	28037782	28037908	LOC121530999
Chr18:8247272-33956196	Chr18	NC_055084.1	20000026	29999998	28138443	28324997	LOC121587361
Chr18:8247272-33956196	Chr18	NC_055084.1	20000026	29999998	28373701	28380978	LOC121587362
Chr18:8247272-33956196	Chr18	NC_055084.1	20000026	29999998	28378212	28379185	LOC121587320
Chr18:8247272-33956196	Chr18	NC_055084.1	20000026	29999998	28393537	28444106	LOC121587363
Chr18:8247272-33956196	Chr18	NC_055084.1	20000026	29999998	28495022	28529720	LOC121587365
Chr18:8247272-33956196	Chr18	NC_055084.1	20000026	29999998	28577339	28584076	LOC121587321
Chr18:8247272-33956196	Chr18	NC_055084.1	20000026	29999998	28585887	28849883	LOC121587366
Chr18:8247272-33956196	Chr18	NC_055084.1	20000026	29999998	28855748	28862298	LOC121530822
Chr18:8247272-33956196	Chr18	NC_055084.1	20000026	29999998	28864276	28872559	zgc:194242
Chr18:8247272-33956196	Chr18	NC_055084.1	20000026	29999998	28872849	28896916	etv7
Chr18:8247272-33956196	Chr18	NC_055084.1	20000026	29999998	28968835	28970687	LOC121530820
Chr18:8247272-33956196	Chr18	NC_055084.1	20000026	29999998	29093910	29107009	LOC121530823
Chr18:8247272-33956196	Chr18	NC_055084.1	20000026	29999998	29180363	29225475	LOC121587323
Chr18:8247272-33956196	Chr18	NC_055084.1	20000026	29999998	29511178	29616575	LOC121587324
Chr18:8247272-33956196	Chr18	NC_055084.1	20000026	29999998	29646623	29653715	LOC121587325
Chr18:8247272-33956196	Chr18	NC_055084.1	20000026	29999998	29714096	29724388	LOC121587368
Chr18:8247272-33956196	Chr18	NC_055084.1	20000026	29999998	29880745	29918182	LOC121587369
Chr18:8247272-33956196	Chr18	NC_055084.1	20000026	29999998	29918214	29923015	LOC121587326
Chr18:8247272-33956196	Chr18	NC_055084.1	20000026	29999998	29988219	30058242	LOC121530825
Chr18:8247272-33956196	Chr18	NC_055084.1	30000130	33956195	29988219	30058242	LOC121530825
Chr18:8247272-33956196	Chr18	NC_055084.1	30000130	33956195	30074247	30098852	LOC121587370
Chr18:8247272-33956196	Chr18	NC_055084.1	30000130	33956195	30123034	30131157	LOC121587327
Chr18:8247272-33956196	Chr18	NC_055084.1	30000130	33956195	30132910	30133890	LOC121587328
Chr18:8247272-33956196	Chr18	NC_055084.1	30000130	33956195	30191420	30281848	rbm10
Chr18:8247272-33956196	Chr18	NC_055084.1	30000130	33956195	30281369	30336062	LOC121530826
Chr18:8247272-33956196	Chr18	NC_055084.1	30000130	33956195	30343490	30386138	LOC121530827
Chr18:8247272-33956196	Chr18	NC_055084.1	30000130	33956195	30399642	30426083	LOC121587372
Chr18:8247272-33956196	Chr18	NC_055084.1	30000130	33956195	30452963	30476956	LOC121530828
Chr18:8247272-33956196	Chr18	NC_055084.1	30000130	33956195	30645022	30655062	LOC121587373
Chr18:8247272-33956196	Chr18	NC_055084.1	30000130	33956195	30678818	30731102	LOC121530830
Chr18:8247272-33956196	Chr18	NC_055084.1	30000130	33956195	30685639	30686751	LOC121530831
Chr18:8247272-33956196	Chr18	NC_055084.1	30000130	33956195	30765405	30776816	LOC121587374
Chr18:8247272-33956196	Chr18	NC_055084.1	30000130	33956195	30776840	30814510	LOC121587329
Chr18:8247272-33956196	Chr18	NC_055084.1	30000130	33956195	30911960	30939439	LOC121530832
Chr18:8247272-33956196	Chr18	NC_055084.1	30000130	33956195	30915877	30917553	LOC121530833
Chr18:8247272-33956196	Chr18	NC_055084.1	30000130	33956195	31098685	31137957	LOC121530834
Chr18:8247272-33956196	Chr18	NC_055084.1	30000130	33956195	31159987	31218827	LOC121587376
Chr18:8247272-33956196	Chr18	NC_055084.1	30000130	33956195	31336276	31340756	LOC121587377
Chr18:8247272-33956196	Chr18	NC_055084.1	30000130	33956195	31447659	31460424	LOC121587378
Chr18:8247272-33956196	Chr18	NC_055084.1	30000130	33956195	31472302	31503772	LOC121587379
Chr18:8247272-33956196	Chr18	NC_055084.1	30000130	33956195	31515311	31552436	LOC121587380
Chr18:8247272-33956196	Chr18	NC_055084.1	30000130	33956195	31561787	31573871	LOC121530836
Chr18:8247272-33956196	Chr18	NC_055084.1	30000130	33956195	31579242	31597175	LOC121530837
Chr18:8247272-33956196	Chr18	NC_055084.1	30000130	33956195	31652414	31657887	LOC121587381
Chr18:8247272-33956196	Chr18	NC_055084.1	30000130	33956195	31704480	31720500	LOC121530838
Chr18:8247272-33956196	Chr18	NC_055084.1	30000130	33956195	31803823	31870422	LOC121530840
Chr18:8247272-33956196	Chr18	NC_055084.1	30000130	33956195	31887298	31929659	LOC121530841
Chr18:8247272-33956196	Chr18	NC_055084.1	30000130	33956195	32040633	32049721	LOC121587330
Chr18:8247272-33956196	Chr18	NC_055084.1	30000130	33956195	32078938	32159816	LOC121530842
Chr18:8247272-33956196	Chr18	NC_055084.1	30000130	33956195	32292204	32321462	LOC121530844
Chr18:8247272-33956196	Chr18	NC_055084.1	30000130	33956195	32322946	32330980	LOC121530845
Chr18:8247272-33956196	Chr18	NC_055084.1	30000130	33956195	32348891	32365176	LOC121530846
Chr18:8247272-33956196	Chr18	NC_055084.1	30000130	33956195	32367201	32372171	LOC121587331
Chr18:8247272-33956196	Chr18	NC_055084.1	30000130	33956195	32390106	32397184	slc20a1a
Chr18:8247272-33956196	Chr18	NC_055084.1	30000130	33956195	32398219	32415311	LOC121530848
Chr18:8247272-33956196	Chr18	NC_055084.1	30000130	33956195	32416399	32418655	LOC121530849
Chr18:8247272-33956196	Chr18	NC_055084.1	30000130	33956195	32418954	32422468	LOC121530850
Chr18:8247272-33956196	Chr18	NC_055084.1	30000130	33956195	32428881	32469455	LOC121530852
Chr18:8247272-33956196	Chr18	NC_055084.1	30000130	33956195	32471664	32473291	LOC121530853
Chr18:8247272-33956196	Chr18	NC_055084.1	30000130	33956195	32491506	32498957	LOC121587332
Chr18:8247272-33956196	Chr18	NC_055084.1	30000130	33956195	32540578	32574111	LOC121530854
Chr18:8247272-33956196	Chr18	NC_055084.1	30000130	33956195	32576105	32585413	LOC121530856
Chr18:8247272-33956196	Chr18	NC_055084.1	30000130	33956195	32585804	32605512	LOC121530855
Chr18:8247272-33956196	Chr18	NC_055084.1	30000130	33956195	32634721	32636179	LOC121587333
Chr18:8247272-33956196	Chr18	NC_055084.1	30000130	33956195	32722819	32760826	LOC121587334
Chr18:8247272-33956196	Chr18	NC_055084.1	30000130	33956195	32754361	32754413	LOC121531003
Chr18:8247272-33956196	Chr18	NC_055084.1	30000130	33956195	32772221	32791765	cenpe
Chr18:8247272-33956196	Chr18	NC_055084.1	30000130	33956195	32792068	32799755	LOC121530858
Chr18:8247272-33956196	Chr18	NC_055084.1	30000130	33956195	32803136	32806005	LOC121587335
Chr18:8247272-33956196	Chr18	NC_055084.1	30000130	33956195	32824064	32830938	LOC121587336
Chr18:8247272-33956196	Chr18	NC_055084.1	30000130	33956195	32837043	32867261	LOC121530859
Chr18:8247272-33956196	Chr18	NC_055084.1	30000130	33956195	32875998	32878884	LOC121587338
Chr18:8247272-33956196	Chr18	NC_055084.1	30000130	33956195	32892188	32902228	LOC121530861
Chr18:8247272-33956196	Chr18	NC_055084.1	30000130	33956195	32902237	32903019	LOC121530860
Chr18:8247272-33956196	Chr18	NC_055084.1	30000130	33956195	32903041	32974104	LOC121587382
Chr18:8247272-33956196	Chr18	NC_055084.1	30000130	33956195	32984951	32988200	LOC121587339
Chr18:8247272-33956196	Chr18	NC_055084.1	30000130	33956195	32991332	32997053	klhl22
Chr18:8247272-33956196	Chr18	NC_055084.1	30000130	33956195	33041687	33042978	LOC121587340
Chr18:8247272-33956196	Chr18	NC_055084.1	30000130	33956195	33095063	33099847	LOC121530864
Chr18:8247272-33956196	Chr18	NC_055084.1	30000130	33956195	33104626	33111580	LOC121530865
Chr18:8247272-33956196	Chr18	NC_055084.1	30000130	33956195	33111878	33112708	LOC121530867
Chr18:8247272-33956196	Chr18	NC_055084.1	30000130	33956195	33112744	33144260	ankrd39
Chr18:8247272-33956196	Chr18	NC_055084.1	30000130	33956195	33165087	33209008	LOC121530868
Chr18:8247272-33956196	Chr18	NC_055084.1	30000130	33956195	33240465	33251956	lgi3
Chr18:8247272-33956196	Chr18	NC_055084.1	30000130	33956195	33275613	33280419	LOC121530870
Chr18:8247272-33956196	Chr18	NC_055084.1	30000130	33956195	33280562	33287629	LOC121530871
Chr18:8247272-33956196	Chr18	NC_055084.1	30000130	33956195	33288704	33293424	LOC121587342
Chr18:8247272-33956196	Chr18	NC_055084.1	30000130	33956195	33302400	33314296	slc25a37
Chr18:8247272-33956196	Chr18	NC_055084.1	30000130	33956195	33355723	33356848	LOC121587343
Chr18:8247272-33956196	Chr18	NC_055084.1	30000130	33956195	33368008	33370950	nkx2.7
Chr18:8247272-33956196	Chr18	NC_055084.1	30000130	33956195	33387196	33393215	stc1
Chr18:8247272-33956196	Chr18	NC_055084.1	30000130	33956195	33475481	33485372	ido1
Chr18:8247272-33956196	Chr18	NC_055084.1	30000130	33956195	33506729	33516351	LOC121587346
Chr18:8247272-33956196	Chr18	NC_055084.1	30000130	33956195	33625990	33635843	egr3
Chr18:8247272-33956196	Chr18	NC_055084.1	30000130	33956195	33636407	33680311	bin3
Chr18:8247272-33956196	Chr18	NC_055084.1	30000130	33956195	33680365	33704599	LOC121530875
Chr18:8247272-33956196	Chr18	NC_055084.1	30000130	33956195	33705011	33735002	LOC121587383
Chr18:8247272-33956196	Chr18	NC_055084.1	30000130	33956195	33743467	33745581	LOC121530879
Chr18:8247272-33956196	Chr18	NC_055084.1	30000130	33956195	33745797	33749012	LOC121530878
Chr18:8247272-33956196	Chr18	NC_055084.1	30000130	33956195	33748556	33761531	LOC121530877
Chr18:8247272-33956196	Chr18	NC_055084.1	30000130	33956195	33771346	33786864	LOC121530880
Chr18:8247272-33956196	Chr18	NC_055084.1	30000130	33956195	33793593	33842847	LOC121530881
Chr18:8247272-33956196	Chr18	NC_055084.1	30000130	33956195	33847913	33865529	LOC121530882
Chr18:8247272-33956196	Chr18	NC_055084.1	30000130	33956195	33881541	33930856	LOC121530884
Chr18:8247272-33956196	Chr18	NC_055084.1	39170785	39299283	39184420	39219151	LOC121587394
Chr18:8247272-33956196	Chr18	NC_055084.1	39170785	39299283	39294730	39298249	LOC121587358
Chr19:16042-9891716	Chr19	NC_055085.1	16051	9891682	17197	57434	idh3a
Chr19:16042-9891716	Chr19	NC_055085.1	16051	9891682	72809	102563	LOC121531496
Chr19:16042-9891716	Chr19	NC_055085.1	16051	9891682	153953	187750	cib2
Chr19:16042-9891716	Chr19	NC_055085.1	16051	9891682	220048	228601	commd4
Chr19:16042-9891716	Chr19	NC_055085.1	16051	9891682	246016	253751	LOC121531237
Chr19:16042-9891716	Chr19	NC_055085.1	16051	9891682	340160	341189	LOC121531454
Chr19:16042-9891716	Chr19	NC_055085.1	16051	9891682	505289	523864	LOC121531238
Chr19:16042-9891716	Chr19	NC_055085.1	16051	9891682	524659	614196	hexa
Chr19:16042-9891716	Chr19	NC_055085.1	16051	9891682	554099	555765	LOC121531500
Chr19:16042-9891716	Chr19	NC_055085.1	16051	9891682	661116	734817	LOC121531501
Chr19:16042-9891716	Chr19	NC_055085.1	16051	9891682	683752	683881	LOC121532396
Chr19:16042-9891716	Chr19	NC_055085.1	16051	9891682	753627	774338	c19h15orf39
Chr19:16042-9891716	Chr19	NC_055085.1	16051	9891682	878953	935314	slc24a1
Chr19:16042-9891716	Chr19	NC_055085.1	16051	9891682	964937	996966	LOC121531504
Chr19:16042-9891716	Chr19	NC_055085.1	16051	9891682	1015484	1026429	LOC121531239
Chr19:16042-9891716	Chr19	NC_055085.1	16051	9891682	1028855	1028984	LOC121532397
Chr19:16042-9891716	Chr19	NC_055085.1	16051	9891682	1032925	1047839	LOC121531505
Chr19:16042-9891716	Chr19	NC_055085.1	16051	9891682	1042095	1042162	LOC121532379
Chr19:16042-9891716	Chr19	NC_055085.1	16051	9891682	1045140	1045236	LOC121532382
Chr19:16042-9891716	Chr19	NC_055085.1	16051	9891682	1046146	1046244	LOC121532381
Chr19:16042-9891716	Chr19	NC_055085.1	16051	9891682	1046700	1046768	LOC121532377
Chr19:16042-9891716	Chr19	NC_055085.1	16051	9891682	1047139	1047237	LOC121532380
Chr19:16042-9891716	Chr19	NC_055085.1	16051	9891682	1072187	1073611	c19h15orf61
Chr19:16042-9891716	Chr19	NC_055085.1	16051	9891682	1125656	1133848	skor1b
Chr19:16042-9891716	Chr19	NC_055085.1	16051	9891682	1177196	1241193	pias1b
Chr19:16042-9891716	Chr19	NC_055085.1	16051	9891682	1262053	1284604	LOC121531507
Chr19:16042-9891716	Chr19	NC_055085.1	16051	9891682	1486569	1492227	LOC121531241
Chr19:16042-9891716	Chr19	NC_055085.1	16051	9891682	1644430	1705373	kif23
Chr19:16042-9891716	Chr19	NC_055085.1	16051	9891682	1721587	1724233	LOC121531242
Chr19:16042-9891716	Chr19	NC_055085.1	16051	9891682	1724449	1737517	kbtbd4
Chr19:16042-9891716	Chr19	NC_055085.1	16051	9891682	1753120	1780990	rapsn
Chr19:16042-9891716	Chr19	NC_055085.1	16051	9891682	1788028	1821381	ighmbp2
Chr19:16042-9891716	Chr19	NC_055085.1	16051	9891682	1824054	1836606	chid1
Chr19:16042-9891716	Chr19	NC_055085.1	16051	9891682	1836605	1840684	gatd1
Chr19:16042-9891716	Chr19	NC_055085.1	16051	9891682	1857998	1860812	tmem138
Chr19:16042-9891716	Chr19	NC_055085.1	16051	9891682	1867136	1870409	tmem258
Chr19:16042-9891716	Chr19	NC_055085.1	16051	9891682	1871106	1934394	myrf
Chr19:16042-9891716	Chr19	NC_055085.1	16051	9891682	1881475	1882617	LOC121531515
Chr19:16042-9891716	Chr19	NC_055085.1	16051	9891682	1953695	2063019	LOC121531517
Chr19:16042-9891716	Chr19	NC_055085.1	16051	9891682	2042728	2045223	LOC121531518
[truncated: 993 more rows]

## Sheet: Table 3.4
Supplementary Table 3.4 : Genes overlapping with regions of elevated genetic differentiation overlapping with putative chromosomal inversions
Region	Chromosome		Start	Stop	Gene_Start	Gene_Stop	Gene_Name
Chr01:65517496-69404044	Chr01	NC_055067.1	65517503	69404041	65490000	65564764	cmn
Chr01:65517496-69404044	Chr01	NC_055067.1	65517503	69404041	65565169	65569156	LOC121583481
Chr01:65517496-69404044	Chr01	NC_055067.1	65517503	69404041	65569312	65584384	pelo
Chr01:65517496-69404044	Chr01	NC_055067.1	65517503	69404041	65645277	65656417	LOC121572336
Chr01:65517496-69404044	Chr01	NC_055067.1	65517503	69404041	65667450	65679640	LOC121572343
Chr01:65517496-69404044	Chr01	NC_055067.1	65517503	69404041	65692299	65706327	LOC121572355
Chr01:65517496-69404044	Chr01	NC_055067.1	65517503	69404041	65706561	65751486	sult1st6
Chr01:65517496-69404044	Chr01	NC_055067.1	65517503	69404041	65751684	65811321	LOC121572406
Chr01:65517496-69404044	Chr01	NC_055067.1	65517503	69404041	65810514	65847964	LOC121572386
Chr01:65517496-69404044	Chr01	NC_055067.1	65517503	69404041	65835729	65836990	LOC121572430
Chr01:65517496-69404044	Chr01	NC_055067.1	65517503	69404041	65847950	65877573	mto1
Chr01:65517496-69404044	Chr01	NC_055067.1	65517503	69404041	65925099	65973954	LOC121572437
Chr01:65517496-69404044	Chr01	NC_055067.1	65517503	69404041	65976227	65990956	adprh
Chr01:65517496-69404044	Chr01	NC_055067.1	65517503	69404041	66041706	66150814	LOC121572485
Chr01:65517496-69404044	Chr01	NC_055067.1	65517503	69404041	66210417	66219325	LOC121572501
Chr01:65517496-69404044	Chr01	NC_055067.1	65517503	69404041	66219826	66248602	kif22
Chr01:65517496-69404044	Chr01	NC_055067.1	65517503	69404041	66248826	66288108	pagr1
Chr01:65517496-69404044	Chr01	NC_055067.1	65517503	69404041	66274705	66333222	tlcd3bb
Chr01:65517496-69404044	Chr01	NC_055067.1	65517503	69404041	66397672	66408480	mazb
Chr01:65517496-69404044	Chr01	NC_055067.1	65517503	69404041	66414117	66485993	taok2b
Chr01:65517496-69404044	Chr01	NC_055067.1	65517503	69404041	66508898	66513823	cabp5a
Chr01:65517496-69404044	Chr01	NC_055067.1	65517503	69404041	66533791	66544737	nif3l1
Chr01:65517496-69404044	Chr01	NC_055067.1	65517503	69404041	66604556	66672196	LOC121550602
Chr01:65517496-69404044	Chr01	NC_055067.1	65517503	69404041	66668492	66668640	LOC121585179
Chr01:65517496-69404044	Chr01	NC_055067.1	65517503	69404041	66672073	66706486	LOC121572656
Chr01:65517496-69404044	Chr01	NC_055067.1	65517503	69404041	66699246	66701327	LOC121572646
Chr01:65517496-69404044	Chr01	NC_055067.1	65517503	69404041	66755037	66829628	si:ch211-180a12.2
Chr01:65517496-69404044	Chr01	NC_055067.1	65517503	69404041	66839855	66843328	LOC121551390
Chr01:65517496-69404044	Chr01	NC_055067.1	65517503	69404041	66896851	66996800	LOC121572707
Chr01:65517496-69404044	Chr01	NC_055067.1	65517503	69404041	66996904	67002038	LOC121572718
Chr01:65517496-69404044	Chr01	NC_055067.1	65517503	69404041	67002144	67011044	LOC121572728
Chr01:65517496-69404044	Chr01	NC_055067.1	65517503	69404041	67094111	67129059	LOC121572738
Chr01:65517496-69404044	Chr01	NC_055067.1	65517503	69404041	67165156	67186062	LOC121572754
Chr01:65517496-69404044	Chr01	NC_055067.1	65517503	69404041	67248919	67262091	vwa2
Chr01:65517496-69404044	Chr01	NC_055067.1	65517503	69404041	67266242	67469599	afap1l2
Chr01:65517496-69404044	Chr01	NC_055067.1	65517503	69404041	67468538	67468592	LOC121585167
Chr01:65517496-69404044	Chr01	NC_055067.1	65517503	69404041	67497196	67502639	LOC121583512
Chr01:65517496-69404044	Chr01	NC_055067.1	65517503	69404041	67525374	67529941	LOC121572773
Chr01:65517496-69404044	Chr01	NC_055067.1	65517503	69404041	67576542	67625257	adgra1a
Chr01:65517496-69404044	Chr01	NC_055067.1	65517503	69404041	67678816	67679806	LOC121583519
Chr01:65517496-69404044	Chr01	NC_055067.1	65517503	69404041	67827876	67828405	LOC121583527
Chr01:65517496-69404044	Chr01	NC_055067.1	65517503	69404041	67888071	68280938	LOC121554626
Chr01:65517496-69404044	Chr01	NC_055067.1	65517503	69404041	68127476	68152511	LOC121581302
Chr01:65517496-69404044	Chr01	NC_055067.1	65517503	69404041	68333263	68352912	LOC121572783
Chr01:65517496-69404044	Chr01	NC_055067.1	65517503	69404041	68415202	68500123	LOC121572793
Chr01:65517496-69404044	Chr01	NC_055067.1	65517503	69404041	68503241	68509808	otx1
Chr01:65517496-69404044	Chr01	NC_055067.1	65517503	69404041	68514778	68789491	ehbp1
Chr01:65517496-69404044	Chr01	NC_055067.1	65517503	69404041	68721737	68723152	LOC121572842
Chr01:65517496-69404044	Chr01	NC_055067.1	65517503	69404041	68833095	68871645	b3gnt2b
Chr01:65517496-69404044	Chr01	NC_055067.1	65517503	69404041	68889500	68890566	LOC121583534
Chr01:65517496-69404044	Chr01	NC_055067.1	65517503	69404041	68974451	68974597	LOC121585161
Chr01:65517496-69404044	Chr01	NC_055067.1	65517503	69404041	68987196	68999509	LOC121583539
Chr01:65517496-69404044	Chr01	NC_055067.1	65517503	69404041	69005336	69009967	LOC121572864
Chr01:65517496-69404044	Chr01	NC_055067.1	65517503	69404041	69013889	69023881	LOC121572873
Chr01:65517496-69404044	Chr01	NC_055067.1	65517503	69404041	69045877	69101708	xpo1b
Chr01:65517496-69404044	Chr01	NC_055067.1	65517503	69404041	69106325	69130992	sanbr
Chr01:65517496-69404044	Chr01	NC_055067.1	65517503	69404041	69131156	69140649	pex13
Chr01:65517496-69404044	Chr01	NC_055067.1	65517503	69404041	69142401	69143447	LOC121583551
Chr01:65517496-69404044	Chr01	NC_055067.1	65517503	69404041	69168079	69186169	rel
Chr01:65517496-69404044	Chr01	NC_055067.1	65517503	69404041	69226793	69227019	LOC121585077
Chr01:65517496-69404044	Chr01	NC_055067.1	65517503	69404041	69227722	69227929	LOC121585066
Chr01:65517496-69404044	Chr01	NC_055067.1	65517503	69404041	69228981	69229191	LOC121585208
Chr01:65517496-69404044	Chr01	NC_055067.1	65517503	69404041	69230244	69230454	LOC121585072
Chr01:65517496-69404044	Chr01	NC_055067.1	65517503	69404041	69232710	69232908	LOC121585062
Chr01:65517496-69404044	Chr01	NC_055067.1	65517503	69404041	69233942	69234140	LOC121585056
Chr01:65517496-69404044	Chr01	NC_055067.1	65517503	69404041	69295850	69377420	LOC121556351
Chr01:65517496-69404044	Chr01	NC_055067.1	65517503	69404041	69392567	69439411	LOC121557333
Chr17:69410066-70730996	Chr17	NC_055083.1	69410092	69999932	69396621	69421541	LOC121585712
Chr17:69410066-70730996	Chr17	NC_055083.1	69410092	69999932	69423050	69439781	LOC121585713
Chr17:69410066-70730996	Chr17	NC_055083.1	69410092	69999932	69444625	69471743	LOC121586931
Chr17:69410066-70730996	Chr17	NC_055083.1	69410092	69999932	69479666	69484591	LOC121585845
Chr17:69410066-70730996	Chr17	NC_055083.1	69410092	69999932	69495586	69496658	LOC121585714
Chr17:69410066-70730996	Chr17	NC_055083.1	69410092	69999932	69503160	69513325	LOC121586932
Chr17:69410066-70730996	Chr17	NC_055083.1	69410092	69999932	69516436	69745813	LOC121585846
Chr17:69410066-70730996	Chr17	NC_055083.1	69410092	69999932	69749673	69759888	LOC121585715
Chr17:69410066-70730996	Chr17	NC_055083.1	69410092	69999932	69763523	69777954	LOC121585717
Chr17:69410066-70730996	Chr17	NC_055083.1	69410092	69999932	69779549	69798620	LOC121585848
Chr17:69410066-70730996	Chr17	NC_055083.1	69410092	69999932	69800782	69810859	LOC121586933
Chr17:69410066-70730996	Chr17	NC_055083.1	69410092	69999932	69834860	69903086	LOC121586934
Chr17:69410066-70730996	Chr17	NC_055083.1	69410092	69999932	69902338	69937086	LOC121585849
Chr17:69410066-70730996	Chr17	NC_055083.1	70000069	70730995	70053617	70060762	LOC121585850
Chr17:69410066-70730996	Chr17	NC_055083.1	70000069	70730995	70061521	70062855	LOC121586936
Chr17:69410066-70730996	Chr17	NC_055083.1	70000069	70730995	70063292	70068682	LOC121586935
Chr17:69410066-70730996	Chr17	NC_055083.1	70000069	70730995	70071777	70122636	LOC121585718
Chr17:69410066-70730996	Chr17	NC_055083.1	70000069	70730995	70157373	70163531	LOC121586937
Chr17:69410066-70730996	Chr17	NC_055083.1	70000069	70730995	70166058	70189701	LOC121586938
Chr17:69410066-70730996	Chr17	NC_055083.1	70000069	70730995	70193734	70200283	LOC121586939
Chr17:69410066-70730996	Chr17	NC_055083.1	70000069	70730995	70257032	70260524	LOC121585719
Chr17:69410066-70730996	Chr17	NC_055083.1	70000069	70730995	70301413	70303092	LOC121585720
Chr17:69410066-70730996	Chr17	NC_055083.1	70000069	70730995	70367857	70522942	LOC121586940
Chr17:69410066-70730996	Chr17	NC_055083.1	70000069	70730995	70532118	70567062	LOC121586941
Chr17:69410066-70730996	Chr17	NC_055083.1	70000069	70730995	70567368	70580179	LOC121586942
Chr17:69410066-70730996	Chr17	NC_055083.1	70000069	70730995	70580843	70590877	hacl1
Chr17:69410066-70730996	Chr17	NC_055083.1	70000069	70730995	70598492	70625544	LOC121586944
Chr17:69410066-70730996	Chr17	NC_055083.1	70000069	70730995	70630900	70647912	LOC121586945
Chr17:69410066-70730996	Chr17	NC_055083.1	70000069	70730995	70648178	70650838	LOC121585721
Chr17:69410066-70730996	Chr17	NC_055083.1	70000069	70730995	70657684	70722842	LOC121586946
Chr17:69410066-70730996	Chr17	NC_055083.1	70000069	70730995	70724037	70735149	LOC121585722
Chr19:10164-2237474	Chr19	NC_055085.1	10170	2237474	17197	57434	idh3a
Chr19:10164-2237474	Chr19	NC_055085.1	10170	2237474	72809	102563	LOC121531496
Chr19:10164-2237474	Chr19	NC_055085.1	10170	2237474	153953	187750	cib2
Chr19:10164-2237474	Chr19	NC_055085.1	10170	2237474	220048	228601	commd4
Chr19:10164-2237474	Chr19	NC_055085.1	10170	2237474	246016	253751	LOC121531237
Chr19:10164-2237474	Chr19	NC_055085.1	10170	2237474	340160	341189	LOC121531454
Chr19:10164-2237474	Chr19	NC_055085.1	10170	2237474	505289	523864	LOC121531238
Chr19:10164-2237474	Chr19	NC_055085.1	10170	2237474	524659	614196	hexa
Chr19:10164-2237474	Chr19	NC_055085.1	10170	2237474	554099	555765	LOC121531500
Chr19:10164-2237474	Chr19	NC_055085.1	10170	2237474	661116	734817	LOC121531501
Chr19:10164-2237474	Chr19	NC_055085.1	10170	2237474	683752	683881	LOC121532396
Chr19:10164-2237474	Chr19	NC_055085.1	10170	2237474	753627	774338	c19h15orf39
Chr19:10164-2237474	Chr19	NC_055085.1	10170	2237474	878953	935314	slc24a1
Chr19:10164-2237474	Chr19	NC_055085.1	10170	2237474	964937	996966	LOC121531504
Chr19:10164-2237474	Chr19	NC_055085.1	10170	2237474	1015484	1026429	LOC121531239
Chr19:10164-2237474	Chr19	NC_055085.1	10170	2237474	1028855	1028984	LOC121532397
Chr19:10164-2237474	Chr19	NC_055085.1	10170	2237474	1032925	1047839	LOC121531505
Chr19:10164-2237474	Chr19	NC_055085.1	10170	2237474	1042095	1042162	LOC121532379
Chr19:10164-2237474	Chr19	NC_055085.1	10170	2237474	1045140	1045236	LOC121532382
Chr19:10164-2237474	Chr19	NC_055085.1	10170	2237474	1046146	1046244	LOC121532381
Chr19:10164-2237474	Chr19	NC_055085.1	10170	2237474	1046700	1046768	LOC121532377
Chr19:10164-2237474	Chr19	NC_055085.1	10170	2237474	1047139	1047237	LOC121532380
Chr19:10164-2237474	Chr19	NC_055085.1	10170	2237474	1072187	1073611	c19h15orf61
Chr19:10164-2237474	Chr19	NC_055085.1	10170	2237474	1125656	1133848	skor1b
Chr19:10164-2237474	Chr19	NC_055085.1	10170	2237474	1177196	1241193	pias1b
Chr19:10164-2237474	Chr19	NC_055085.1	10170	2237474	1262053	1284604	LOC121531507
Chr19:10164-2237474	Chr19	NC_055085.1	10170	2237474	1486569	1492227	LOC121531241
Chr19:10164-2237474	Chr19	NC_055085.1	10170	2237474	1644430	1705373	kif23
Chr19:10164-2237474	Chr19	NC_055085.1	10170	2237474	1721587	1724233	LOC121531242
Chr19:10164-2237474	Chr19	NC_055085.1	10170	2237474	1724449	1737517	kbtbd4
Chr19:10164-2237474	Chr19	NC_055085.1	10170	2237474	1753120	1780990	rapsn
Chr19:10164-2237474	Chr19	NC_055085.1	10170	2237474	1788028	1821381	ighmbp2
Chr19:10164-2237474	Chr19	NC_055085.1	10170	2237474	1824054	1836606	chid1
Chr19:10164-2237474	Chr19	NC_055085.1	10170	2237474	1836605	1840684	gatd1
Chr19:10164-2237474	Chr19	NC_055085.1	10170	2237474	1857998	1860812	tmem138
Chr19:10164-2237474	Chr19	NC_055085.1	10170	2237474	1867136	1870409	tmem258
Chr19:10164-2237474	Chr19	NC_055085.1	10170	2237474	1871106	1934394	myrf
Chr19:10164-2237474	Chr19	NC_055085.1	10170	2237474	1881475	1882617	LOC121531515
Chr19:10164-2237474	Chr19	NC_055085.1	10170	2237474	1953695	2063019	LOC121531517
Chr19:10164-2237474	Chr19	NC_055085.1	10170	2237474	2042728	2045223	LOC121531518
Chr19:10164-2237474	Chr19	NC_055085.1	10170	2237474	2165408	2167902	LOC121531519
Chr19:10164-2237474	Chr19	NC_055085.1	10170	2237474	2186224	2213029	ppp1r32
Chr35:49062892-49613994	Chr35	NC_055101.1	49062894	49613989	49034249	49178013	LOC121551350
Chr35:49062892-49613994	Chr35	NC_055101.1	49062894	49613989	49176689	49214892	LOC121551820
Chr35:49062892-49613994	Chr35	NC_055101.1	49062894	49613989	49220856	49226810	alkbh7
Chr35:49062892-49613994	Chr35	NC_055101.1	49062894	49613989	49235881	49252127	LOC121551352
Chr35:49062892-49613994	Chr35	NC_055101.1	49062894	49613989	49253684	49281049	LOC121551821
Chr35:49062892-49613994	Chr35	NC_055101.1	49062894	49613989	49300790	49309857	LOC121551353
Chr35:49062892-49613994	Chr35	NC_055101.1	49062894	49613989	49332091	49341485	LOC121551822
Chr35:49062892-49613994	Chr35	NC_055101.1	49062894	49613989	49452858	49454985	LOC121551823
Chr35:49062892-49613994	Chr35	NC_055101.1	49062894	49613989	49483315	49508443	LOC121551824
Chr35:49062892-49613994	Chr35	NC_055101.1	49062894	49613989	49597244	49617842	LOC121551357
Chr35:49062892-49613994	Chr35	NC_055101.1	49062894	49613989	49604074	49605092	LOC121551359

## Sheet: Table 4.1
Supplementary Table 4.1 : Enriched gene ontology terms for genes overlapping with regions of elevated genetic differentiation on PC1
GO	Name	GO aspects	Number of genes	Ratio in Study	Ratio in Pop	FDR - BH p-value	Depth	QuickGO Definition	Genes
GO:0002088	lens development in camera-type eye	Biological Process	13	13/384	160/52900	2.96174950125959e-06	3	The process whose specific outcome is the progression of the lens over time, from its formation to the mature structure. The lens is a transparent structure in the eye through which light is focused onto the retina. An example of this process is found in Mus musculus.	LOC121539956, LOC121569133, LOC121582934, LOC121582938, LOC121582939, LOC121583423, LOC121583424, LOC121583425, LOC121583426, LOC121583427, LOC121583428, LOC121583573, LOC121583576
GO:0048245	eosinophil chemotaxis	Biological Process	6	6/384	28/52900	0.000322316924169195	8	The movement of an eosinophil in response to an external stimulus	LOC121583057, LOC121583059, LOC121583062, LOC121583063, LOC121583454, LOC121583455
GO:0072677	eosinophil migration	Biological Process	6	6/384	30/52900	0.000334540605340253	7	The movement of an eosinophil within or between different tissues and organs of the body.	LOC121583057, LOC121583059, LOC121583062, LOC121583063, LOC121583454, LOC121583455
GO:0061844	antimicrobial humoral immune response mediated by antimicrobial peptide	Biological Process	6	6/384	46/52900	0.00358872058153271	8	An immune response against microbes mediated by anti-microbial peptides in body fluid.	LOC121583057, LOC121583059, LOC121583062, LOC121583063, LOC121583454, LOC121583455
GO:0019730	antimicrobial humoral response	Biological Process	7	7/384	75/52900	0.00363511814788844	7	An immune response against microbes mediated through a body fluid. Examples of this process are seen in the antimicrobial humoral response of Drosophila melanogaster and Mus musculus.	LOC121551343, LOC121583057, LOC121583059, LOC121583062, LOC121583063, LOC121583454, LOC121583455
GO:0000800	lateral element	Cellular Component	4	4/384	20/52900	0.0235192018673661	2	A proteinaceous core found between sister chromatids during meiotic prophase.	LOC121568672, LOC121568673, rec8b, sycp3
GO:0005212	structural constituent of eye lens	Molecular Function	12	12/384	117/52900	3.33380595382138e-07	2	The action of a molecule that contributes to the structural integrity of the lens of an eye	LOC121539956, LOC121582934, LOC121582938, LOC121582939, LOC121583423, LOC121583424, LOC121583425, LOC121583426, LOC121583427, LOC121583428, LOC121583573, LOC121583576
GO:0106423	tubulin-tyrosine carboxypeptidase	Molecular Function	5	5/384	9/52900	5.77515586778463e-06	7	Catalysis of the reaction: C-terminal L-alpha-aminoacyl-L-glutamyl-L-glutamyl-L-tyrosyl-[tubulin] + H2O = C-terminal L-alpha-aminoacyl-L-glutamyl-L-glutamyl-[tubulin] + L-tyrosine	LOC121583056, LOC121583058, LOC121583061, LOC121583603, LOC121583605
GO:0008893	guanosine-3',5'-bis(diphosphate) 3'-diphosphatase activity	Molecular Function	3	3/384	4/52900	0.00180475102292569	6	Catalysis of the reaction: guanosine 3',5'-bis(diphosphate) + H2O = diphosphate + GDP + H+.	LOC121582989, LOC121583586, hddc3
GO:0016794	diphosphoric monoester hydrolase activity	Molecular Function	3	3/384	4/52900	0.00180475102292569	5	Catalysis of the hydrolysis of a diphosphoester, releasing a diphosphate and a free hydroxyl group.	LOC121582989, LOC121583586, hddc3
GO:0008009	chemokine activity	Molecular Function	6	6/384	59/52900	0.00438168833233485	6	The function of a family of small chemotactic cytokines; their name is derived from their ability to induce directed chemotaxis in nearby responsive cells. All chemokines possess a number of conserved cysteine residues involved in intramolecular disulfide bond formation. Some chemokines are considered pro-inflammatory and can be induced during an immune response to recruit cells of the immune sys…	LOC121583057, LOC121583059, LOC121583062, LOC121583063, LOC121583454, LOC121583455
GO:0042379	chemokine receptor binding	Molecular Function	6	6/384	76/52900	0.0159713568532577	5	Binding to a chemokine receptor.	LOC121583057, LOC121583059, LOC121583062, LOC121583063, LOC121583454, LOC121583455
GO:0004181	metallocarboxypeptidase activity	Molecular Function	5	5/384	57/52900	0.0411853606011132	6	Catalysis of the hydrolysis of a single C-terminal amino acid residue from a polypeptide chain by a mechanism in which water acts as a nucleophile, one or two metal ions hold the water molecule in place, and charged amino acid side chains are ligands for the metal ions.	LOC121583056, LOC121583058, LOC121583061, LOC121583603, LOC121583605

## Sheet: Table 4.2
Supplementary Table 4.2 : Enriched gene ontology terms for genes overlapping with regions of elevated genetic differentiation on PC2
GO	Name	GO aspects	Number of genes	Ratio in Study	Ratio in Pop	FDR - BH p-value	Depth	QuickGO Definition	Genes
GO:0099094	ligand-gated monoatomic cation channel activity	Molecular Function	10	10/216	308/52900	0.00317365727512682	8	Enables the transmembrane transfer of an inorganic cation by a channel that opens when a specific ligand has been bound by the channel complex or one of its constituent parts.	LOC121533628, LOC121533633, LOC121533644, LOC121533652, LOC121536881, LOC121579334, LOC121579358, LOC121580201, LOC121580202, LOC121580203
GO:0022834	ligand-gated channel activity	Molecular Function	11	11/216	437/52900	0.00524026783256563	6	Enables the transmembrane transfer of a solute by a channel that opens when a specific ligand has been bound by the channel complex or one of its constituent parts.	LOC121533628, LOC121533633, LOC121533644, LOC121533652, LOC121535654, LOC121536881, LOC121579334, LOC121579358, LOC121580201, LOC121580202, LOC121580203
GO:0015276	ligand-gated monoatomic ion channel activity	Molecular Function	10	10/216	430/52900	0.0161548258092792	7	Enables the transmembrane transfer of an ion by a channel that opens when a specific ligand has been bound by the channel complex or one of its constituent parts.	LOC121533628, LOC121533633, LOC121533644, LOC121533652, LOC121536881, LOC121579334, LOC121579358, LOC121580201, LOC121580202, LOC121580203
GO:0005230	extracellular ligand-gated monoatomic ion channel activity	Molecular Function	7	7/216	188/52900	0.0161548258092792	8	Enables the transmembrane transfer of an ion by a channel that opens when a specific extracellular ligand has been bound by the channel complex or one of its constituent parts.	LOC121533628, LOC121533633, LOC121533644, LOC121533652, LOC121536881, LOC121579334, LOC121580201
GO:0005231	excitatory extracellular ligand-gated monoatomic ion channel activity	Molecular Function	5	5/216	85/52900	0.0260586372583476	9	Enables the transmembrane transfer of an ion by a channel that opens when a specific extracellular ligand has been bound by the channel complex or one of its constituent parts, where channel opening contributes to an increase in membrane potential.	LOC121533628, LOC121533633, LOC121533644, LOC121533652, LOC121536881
GO:0022848	acetylcholine-gated monoatomic cation-selective channel activity	Molecular Function	4	4/216	46/52900	0.0302664402667654	11	Selectively enables the transmembrane transfer of a cation by a channel that opens upon binding acetylcholine.	LOC121533628, LOC121533633, LOC121533644, LOC121533652
GO:0022835	transmitter-gated channel activity	Molecular Function	6	6/216	158/52900	0.0302664402667654	7	Enables the transmembrane transfer of a solute by a channel that opens when a specific neurotransmitter has been bound by the channel complex or one of its constituent parts.	LOC121533628, LOC121533633, LOC121533644, LOC121533652, LOC121579334, LOC121580201
GO:0022824	transmitter-gated monoatomic ion channel activity	Molecular Function	6	6/216	158/52900	0.0302664402667654	9	Enables the transmembrane transfer of an ion by a channel that opens when a specific neurotransmitter has been bound by the channel complex or one of its constituent parts.	LOC121533628, LOC121533633, LOC121533644, LOC121533652, LOC121579334, LOC121580201

[truncated: 2 more sheets: Table 4.3, Table 5   ]
